# Supplementary material for: The Genetic Makeup of the Drosophila piRNA Pathway
Source: Mol Cell. 2013 Jun 6;50(5):762–77. doi: 10.1016/j.molcel.2013.04.031 (PMC3679447; doi:10.1016/j.molcel.2013.04.031)
Supplement: Table S1. Primary and Verified Results of the Screen [file mmc2.xlsx]

## Sheet: Table S1
			Gene expression		verified results			primary Screen - line 1			primary Screen - line 2
Symbol	CG		RPKM (OSC)		staining	morphology		VDRC #	staining	morphology	VDRC #	staining	morphology		staining
Acn	CG10473		70.0704		3	0		KK102407	Y	0	GD16052	Y	0		3 = strong staining
armi	CG11513		278.409		3	1		GD16206	Y	0	GD16205	Y	0		2.5 = strong-intermedate staining
asf1	CG9383		81.1257		3	2		GD23738	N	0	GD23737	Y	0		2 = intermediate staining
Atu	CG1433		59.4462		3	0		GD17490	Y	0	KK106074	Y	0		1.5 = intermediate-weak staining
CG2183	CG2183		22.3023		3	0		GD13761	Y	0	GD13762	Y	0		1 = weak staining
CG3893	CG3893		21.7992		3	0		GD40479	N	0	GD40480	Y	0		0 = no staining
CG6479	CG6479		17.3387		3	0		GD45649	Y	0	GD45648	Y	0
CG9754	CG9754		16.8546		3	0		GD24168	Y	0	GD24167	Y	0		morphology
fs(1)Yb	CG2706		67.3378		3	0		GD25437	Y	0	GD25435	Y	0		2 = rudimentary ovaries
mael	CG11254		91.8552		3	0		KK100907	Y	0	GD18198	Y	0		1 = distorted morphology
Nup54	CG8831		33.805		3	0		GD42154	Y	0	GD42153	Y	0		0 = wt morphology
Nup58	CG7360		30.5391		3	0		GD40773	Y	0	KK108016	Y	0
piwi	CG6122		433.873		3	0		KK101658	Y	0	GD22235	Y	0
sbr	CG1664		54.0578		3	1		GD32690	Y	0	GD46117	Y	0
TfIIS	CG3710		81.1416		3	0		GD22980	Y	0	GD22979	Y	0
vret	CG4771		47.0344		3	0		KK101134	N	0	GD34897	Y	0
zuc	CG12314		21.29		3	0		GD48764	Y	0	KK110430	Y	0
CG14749	CG14749		29.84		3	1		GD24917	Y	0	GD24918	Y	0
tsu	CG8781		160.058		3	1		GD36024	N	0	KK107385	Y	1
Caf1-105	CG12892		10.997		2.5	2		GD20270	Y	0	KK110461	N	0
CG3689	CG3689		82.1		2.5	0		GD45278	Y	0	GD45280	Y	0
CG40228	CG40228		70.7708		2.5	0		KK110000	Y	0
CG9915	CG9915		31.0204		2.5	0		KK103731	Y	0
egg	CG12196		41.6375		2.5	1		GD21172	N	1	GD33729	Y	0
Patr-1	CG5208		23.1724		2.5	0		GD27376	Y	0	GD27378	N	0
His2Av	CG5499		174.999		2.5	1		GD12768	Y	0	KK110598	N	0
ball	CG6386		26.6807		2	0		GD48980	Y	0	KK108630	N	0
CG3909	CG3909		55.2288		2	0		KK104387	N	0	GD12758	Y	0
gw	CG31992		49.9116		2	1		GD45773	Y	0	GD45772	Y	0
mago	CG9401		136.612		2	1		GD28132	Y	1
Nxt1	CG12752		324.238		2	2		GD49602	Y	1	GD44146	Y	1
pcm	CG3291		16.3475		2	0		KK105739	N	0	GD21677	Y	0
RnpS1	CG16788		58.8257		2	0		GD51851	Y	0	KK107953	Y	0
Brd8	CG14514		21.5434		2	1		GD49989	Y	0	GD41530	N	0
CG7950	CG7950		82.4805		2	1		GD22635	Y	0
CG8569	CG8569		16.5831		2	0		GD35962	Y	0
CG8949	CG8949		24.4283		2	0		GD48305	Y	0	GD48307	N	0
DNApol-epsilon	CG6768		9.05025		2	0		GD13647	Y	0	KK109642	N	0
His3.3A	CG5825		400.289		2	0		GD12769	Y	2	KK106516	N	0
HmgD	CG17950		759.255		2	0		GD19026	Y	0	GD19027	N	0
CG8211	CG8211		20.2533		2	1		GD24237	Y	0	GD24239	Y	0
l(3)neo38	CG6930		8.97058		2	0		GD35145	Y	0	GD46830	N	0
MEP-1	CG1244		59.5372		2	0		GD24534	Y	0	GD24533	Y	0
mRpL36	CG18767		92.2821		2	1		GD38250	Y	0	GD38251	N	1
mRpL48	CG17642		28.7551		2	1		GD30719	Y	1	GD48645	N	1
Nup214	CG3820		48.5633		2	1		GD41964	Y	0
Top1	CG6146		45.4451		2	1		GD10639	Y	0
CG7504	CG7504		4.11069		2	0		GD28050	N	0	GD28051	Y	0
CG9821	CG9821		24.7965		2	0		GD21348	N	0	GD21346	Y	0
Actr13E	CG11678		63.1253		1.5	0		GD17242	Y	0	KK108081	N	0
CG6020	CG6020		252.091		1.5	1		GD13131	Y	0	GD13130	Y	0
veli	CG7662		72.2498		1.5	1		GD46962	Y	0	GD43093	N	2
Adgf-A	CG5992		1.54919		1.5	0		GD16456	N	0	GD50426	Y	0
CG10320	CG10320		312.248		1.5	1		KK104890	N	0	GD8837	Y	0
CG4294	CG4294		15.5331		1.5	0		GD40501	Y	0	GD40502	Y	0
CG9140	CG9140		190.401		1.5	1		GD43184	Y	1	GD43183	N	0
CycT	CG6292		19.2632		1.5	1		KK103387	N	0	GD37562	Y	0
Droj2	CG8863		244.857		1.5	1		GD23638	N	0	GD23637	Y	0
ebi	CG4063		25.1166		1.5	0		GD40863	Y	0	GD40862	N	0
Hdac3	CG2128		60.3485		1.5	2		GD50213	Y	0	GD20814	N	0
Hen1	CG12367		9.53604		1.5	0		GD31921	Y	0	GD31920	N	0
CG5491	CG5491		6.0334		1.5	1		GD27434	Y	1	GD27433	N	0
CG5222	CG5222		31.3773		1.5	1		GD45546	N	1	GD27380	Y	0
l(2)35Di	CG13240		71.2287		1.5	1		GD31562	Y	0	KK110295	N	0
mRpL11	CG3351		52.249		1.5	1		GD21480	Y	1	GD21481	Y	0
mRpL13	CG10603		44.3701		1.5	1		GD31285	N	0	GD31284	Y	0
mRpL21	CG9730		54.6502		1.5	1		GD36139	N	0	GD36140	Y	0
mRpL28	CG3782		106.95		1.5	1		GD41949	N	0	GD41950	Y	1
mRpL55	CG14283		53.064		1.5	1		GD50291	N	0	GD37802	Y	0
mRpS18B	CG10757		34.1495		1.5	1		GD45493	Y	1	GD45494	N	0
mRpS33	CG10406		119.502		1.5	1		GD23363	N	0	GD50865	Y	0
ND75	CG2286		141.268		1.5	1		GD52049	Y	0	GD52047	N	0
omd	CG9591		14.8407		1.5	1		GD44696	Y	1	KK110209	N	0
CG14213	CG14213		151.202		1.5	0		GD32105	Y	0	GD32104	N	0
shu	CG4735		107.969		1.5	0		KK105832	N	0	GD26615	Y	0
Sym	CG2097		22.7556		1.5	2		GD33469	N	0	GD33470	Y	0
Ubqn	CG14224		139.525		1.5	1		GD47447	Y	0	GD17436	N	0
wde	CG12340		5.68162		1.5	1		GD22878	N	0	GD23606	Y	0
YL-1	CG4621		31.5489		1.5	1		GD21903	Y	0	KK107951	N	0
MESR4	CG4903		11.8849		1.5	0		GD21976	Y	0	GD21974	N	0
CG11092	CG11092		65.951		1	0		KK100315	Y	0	GD16189	N	0
cid	CG13329		15.5294		1	2		GD43857	N	0	GD43856	Y	0
Dcp1	CG11183		59.019		1	1		GD31442	Y	0	GD31441	N	0
l(1)G0095	CG12113		24.2845		1	0		GD18742	Y	0	GD18743	Y	0
mr	CG3060		14.6323		1	1		GD2994	N	0	GD2993	Y	0
SelD	CG8553		125.053		1	1		GD35959	Y	0	GD35961	Y	0
spi	CG10334		107.867		1	1		GD3920	N	0	GD3922	Y	0
SRPK	CG8174		31.5215		1	0		GD26933	N	0	KK103416	Y	0
TSG101	CG9712		79.2353		1	1		GD23944	Y	0
crm	CG2714		9.83085		1	0		GD6308	Y	0	KK100245	N	0
AP-50	CG7057		83.094		1	1		GD27820	N	0	GD27821	Y	1
APC4	CG32707		19.5844		1	0		GD38989	Y	0	GD38988	N	0
CG10463	CG10463		24.4447		1	1		GD31249	Y	1	GD31248	N	0
CG16789	CG16789		1.10367		1	0		GD32730	Y	0	GD32729	N	0
CG16838	CG16838		12.2537		1	0		GD32754	Y	0	GD32753	N	0
CG17293	CG17293		76.7515		1	0		GD25248	Y	0	GD25246	N	0
CG2931	CG2931		46.1997		1	0		GD20947	N	0	GD20946	Y	0
CG30015	CG30015		15.2762		1	1		GD33663	Y	0	GD33662	N	0
CG4400	CG4400		43.9278		1	0		GD21618	Y	0	GD21619	Y	0
CG4692	CG4692		613.701		1	1		GD13325	N	0	GD13324	Y	0
CG4936	CG4936		37.7083		1	1		GD6252	Y	0	GD6253	N	0
CG5455	CG5455		2.01748		1	0		GD35011	Y	0	GD35010	N	0
CG6928	CG6928		7.32149		1	0		GD5231	Y	0	GD5229	N	0
CG7172	CG7172		51.2609		1	1		KK100462	N	2	GD27898	Y	1
CG7379	CG7379		27.8229		1	0		GD27989	Y	0	GD27988	N	0
CG9248	CG9248		54.9723		1	1		GD41225	N	0	GD41226	Y	0
Clp	CG3642		19.1579		1	1		GD26259	N	0	GD26261	Y	0
CstF-64	CG7697		29.2878		1	1		GD21045	Y	0
ctp	CG6998		106.464		1	1		GD43116	N	1	GD43115	Y	2
FLASH	CG4616		10.4094		1	0		GD21902	Y	0	GD21901	N	0
His3.3B	CG8989		555.658		1	1		GD12771	Y	0	GD16176	N	0
CG5859	CG5859		12.641		1	1		GD45678	Y	0	GD45677	N	0
Karybeta3	CG1059		151.452		1	0		GD39713	N	0	GD39711	Y	0
Lrr47	CG6098		11.6322		1	1		GD27567	Y	0	GD27566	N	0
mRpL10	CG11488		57.2454		1	0		GD31508	N	0	GD32500	Y	0
mRpL17	CG13880		68.5824		1	1		GD24809	Y	0	GD24810	N	1
mRpL2	CG7636		77.4414		1	1		KK101315	N	0	GD13828	Y	1
mRpL20	CG11258		60.7351		1	1		GD23377	N	0	GD23376	Y	1
mRpL24	CG8849		91.1429		1	1		GD36050	N	1	GD36052	Y	1
mRpL35	CG13410		34.0629		1	1		KK103388	N	1	GD13443	Y	0
mRpL38	CG15871		62.6188		1	2		GD43692	Y	1	GD43691	N	1
mRpL39	CG17166		116.91		1	1		GD20388	Y	1	KK107059	N	0
mRpL43	CG5479		27.4967		1	1		KK104466	N	0	GD22138	Y	0
mRpL45	CG6949		78.3905		1	1		GD40405	N	0	GD40408	Y	1
mRpL54	CG9353		42.9471		1	1		GD35447	Y	1	KK105729	N	0
mRpS10	CG4247		71.9386		1	1		GD25967	N	0	GD25968	Y	0
mRpS18A	CG31450		82.1961		1	1		GD26319	Y	0	GD26320	N	0
mRpS22	CG12261		98.102		1	1		GD17062	Y	0	GD17060	N	1
mRpS23	CG31842		53.5705		1	1		GD21429	Y	0	KK103658	N	0
mRpS25	CG14413		108.844		1	1		GD22740	N	0	GD22738	Y	0
mRpS34	CG42648		64.5186		1	1		GD32139	Y	0	GD32138	N	1
mRpS6	CG15016		50.2421		1	1		GD38842	N	0	GD38843	Y	0
mRpS7	CG5108		154.175		1	1		GD34934	Y	1	KK107106	N	0
mTerf3	CG5047		16.0874		1	0		GD26692	Y	0	GD26693	N	0
ND23	CG3944		167.394		1	1		GD21749	Y	0	GD21748	N	0
ND42	CG6343		127.777		1	1		GD14444	Y	0	KK110787	N	0
rap	CG3000		5.06801		1	0		GD25550	Y	0	GD25553	N	0
Scox	CG8885		78.2064		1	1		GD7860	N	1	GD7861	Y	0
Stat92E	CG4257		108.737		1	1		GD43867	N	0	GD43866	Y	1
Su(P)	CG4086		63.0215		1	1		GD14268	N	0	GD14269	Y	0
Tim9a	CG1660		53.4456		1	1		GD28801	Y	0	KK104476	N	0
trpm	CG34123		7.3721		1	0		GD30609	Y	0	GD33669	N	0
Vps36	CG10711		34.714		1	0		GD16846	Y	0	GD16847	N	0
mRpL37	CG42632		66.6545		1	1		GD46065	Y	1	GD46066	N	1
5-HT1B	CG15113		0.695138		0	0		GD46485	N	0	GD9558	N	0
CG12721	CG12721		1.55502		0	0		GD31754	N	0	GD31753	N	0
CG2887	CG2887		0.820809		0	0		GD33582	N	0	GD33581	N	0
CG32113	CG32113		2.31202		0	0		GD41792	N	0
CG33108	CG33108		14.1371		0	0		GD24996	N	0
CG5508	CG5508		20.0583		0	0		GD1316	N	0
CG5548	CG5548		118.841		0	0		GD24714	N	0
Dcp2	CG6169		55.3561		0	0		KK105130	N	0	GD22272	N	0
dUTPase	CG4584		530.34		0	0		GD21884	N	0	GD21883	N	0
E(Pc)	CG7776		14.8018		0	0		GD35271	N	0	GD35268	N	0
Hmr	CG1619		7.04239		0	0		GD51849	N	0	GD51850	N	0
inx2	CG4590		75.8394		0	1		KK102194	N	1
lin	CG11770		11.0156		0	0		GD16801	N	0
mip120	CG6061		16.5807		0	0		GD35060	N	0	GD35061	N	0
PPP4R2r	CG2890		77.9571		0	0		GD25446	N	0	GD25445	N	0
Rlc1	CG9378		71.0284		0	0		GD28130	N	0
sds22	CG5851		44.5799		0	0		GD42051	N	0
Sk1	CG1747		7.05187		0	0		GD32932	N	0
Tina-1	CG2803		72.2512		0	0		GD25160	N	0
Yeti	CG40218		179.48		0	0		KK102960	N	0
CG43162	CG43162		15.7861		0	0		GD47836	N	0	GD47837	N	0
alpha-Adaptin	CG4260		34.884		0	0		GD15566	N	0	GD15565	N	0
Bap	CG12532		103.278		0	0		GD7721	N	0	GD7720	N	0
Bap55	CG6546		78.687		0	0		GD24703	N	0	GD24704	N	0
Cep135	CG17081		22.34		0	0		GD14194	N	0	GD14195	N	0
CG10098	CG10098		16.852		0	0		KK103744	N	0	GD50126	N	0
CG10565	CG10565		119.802		0	0		GD38393	N	0	KK105149	N	0
CG10616	CG10616		50.7155		0	0		GD36605	N	0	KK105902	N	0
CG10863	CG10863		37.3036		0	0		GD48618	N	0	GD48619	N	0
CG10880	CG10880		46.0169		0	0		GD8591	N	0	KK109476	N	0
CG10970	CG10970		3.70715		0	0		GD16136	N	0	GD16135	N	0
CG11399	CG11399		7.86619		0	0		GD31490	N	0	GD31489	N	0
CG11943	CG11943		24.5727		0	0		GD38608	N	0	GD38610	N	0
CG12162	CG12162		46.6984		0	1		GD20156	N	1	GD20155	N	0
CG12214	CG12214		0.67591		0	0		GD31689	N	0	KK105480	N	0
CG12338	CG12338		12.4558		0	0		GD35520	N	0	GD35521	N	0
CG12744	CG12744		137.306		0	0		GD38672	N	0	GD38673	N	0
CG12848	CG12848		91.7812		0	0		GD31902	N	0	GD31900	N	0
CG1347	CG1347		8.96717		0	0		KK104864	N	0	GD24515	N	0
CG13667	CG13667		15.0488		0	0		GD36579	N	0	GD36578	N	0
CG13895	CG13895		34.0188		0	0		GD41512	N	0	GD41511	N	0
CG13896	CG13896		19.4334		0	0		GD17735	N	0	GD17733	N	0
CG13897	CG13897		3.00793		0	0		GD39733	N	0	KK108487	N	0
CG13966	CG13966		1.98367		0	0		GD17772	N	0	KK110302	N	0
CG1407	CG1407		20.2868		0	0		GD50031	N	0	GD49034	N	0
CG14107	CG14107		1.6523		0	1		GD47587	N	1	GD14075	N	0
CG14544	CG14544		21.6047		0	0		GD32279	N	0	GD32278	N	0
CG14711	CG14711		16.2456		0	0		GD32308	N	0	GD50791	N	0
CG15390	CG15390		4.99017		0	0		GD25112	N	0	GD25111	N	0
CG15735	CG15735		109.076		0	0		GD33814	N	0	GD33813	N	0
CG1635	CG1635		13.9802		0	0		GD32672	N	0	GD32673	N	0
CG16940	CG16940		17.9081		0	0		GD51853	N	0	GD51854	N	0
CG1737	CG1737		31.745		0	0		KK106613	N	0	GD19174	N	0
CG17440	CG17440		1.25907		0	0		GD20445	N	0	KK104733	N	0
CG1970	CG1970		226.321		0	1		GD38224	N	1	GD38225	N	0
CG2063	CG2063		50.9837		0	2		GD33462	N	0	GD33461	N	2
CG2617	CG2617		13.3954		0	0		GD20098	N	0	GD3931	N	0
CG31739	CG31739		50.382		0	1		GD21410	N	1	KK107026	N	0
CG32364	CG32364		1.35848		0	0		GD26044	N	0	GD26045	N	0
CG33635	CG33635		11.6173		0	0		GD48813	N	0	GD48812	N	0
CG34422	CG34422		19.706		0	0		GD40437	N	0	GD27941	N	0
CG3683	CG3683		186.896		0	0		GD46797	N	0	GD25960	N	0
CG3803	CG3803		40.7851		0	0		GD3596	N	0	KK105443	N	0
CG3857	CG3857		4.32731		0	0		GD44733	N	0	GD44734	N	0
CG3967	CG3967		14.7898		0	0		GD26338	N	0	GD26339	N	0
CG4169	CG4169		284.464		0	0		GD26405	N	0	GD26404	N	0
CG4404	CG4404		7.58887		0	1		GD48183	N	1	GD26531	N	0
CG4452	CG4452		124.744		0	0		GD40525	N	0	GD40526	N	0
CG4928	CG4928		5.57096		0	0		KK103750	N	0	GD6143	N	0
CG5037	CG5037		53.6201		0	0		GD42787	N	0	GD42786	N	0
CG5050	CG5050		8.53502		0	0		GD48337	N	0	GD8600	N	0
CG5110	CG5110		36.2775		0	0		GD34935	N	0	KK104189	N	0
CG5205	CG5205		42.2224		0	0		GD34128	N	0	KK107282	N	0
CG5214	CG5214		91.2712		0	0		GD34966	N	0	GD34965	N	0
CG5414	CG5414		10.0543		0	0		GD35001	N	0	GD35002	N	0
CG5510	CG5510		79.9981		0	0		GD28393	N	0	GD49025	N	0
CG5694	CG5694		24.3204		0	1		GD22193	N	1	GD22192	N	0
CG5721	CG5721		75.3282		0	0		GD27489	N	0	GD27488	N	0
CG6196	CG6196		16.898		0	0		GD22296	N	0	GD47140	N	0
CG6272	CG6272		137.304		0	0		GD34158	N	0	GD34156	N	0
CG6310	CG6310		74.8302		0	0		KK105049	N	0	GD8699	N	0
CG6434	CG6434		0.160719		0	0		GD36424	N	0	GD36425	N	0
CG6664	CG6664		61.9566		0	0		GD12779	N	0	GD12780	N	0
CG7115	CG7115		11.5573		0	0		KK103354	N	0	GD9404	N	0
CG7218	CG7218		35.1744		0	0		GD5908	N	0	GD5909	N	0
CG7656	CG7656		68.6662		0	0		GD26881	N	0	GD26880	N	0
CG7872	CG7872		85.0783		0	0		GD9134	N	0	KK104410	N	0
CG7974	CG7974		12.9803		0	0		GD28074	N	0	KK106966	N	0
CG7987	CG7987		26.8475		0	0		GD22649	N	0	GD22647	N	0
CG8128	CG8128		4.23522		0	0		GD47740	N	0	KK107574	N	0
Chc	CG9012		123.157		0	1		GD24789	N	1	GD23666	N	0
CoVa	CG14724		649.364		0	1		GD44490	N	1	KK109070	N	0
Cpsf73	CG7698		34.4106		0	0		GD39558	N	0	GD39557	N	0
csul	CG3730		22.3406		0	0		GD34291	N	0	GD34290	N	0
Ctf4	CG13350		20.9318		0	0		GD44474	N	0	GD44475	N	0
cype	CG14028		370.828		0	2		GD33841	N	2	GD13403	N	0
Cyt-c-p	CG17903		454.95		0	0		GD33019	N	0	KK106759	N	0
dalao	CG7055		37.5876		0	0		GD37682	N	0	GD37684	N	0
Dhc62B	CG15804		1.28744		0	0		GD48153	N	0	GD48542	N	0
DIP1	CG17686		39.7534		0	0		GD50207	N	0	GD50206	N	0
dom	CG9696		24.6305		0	0		GD7787	N	0	GD7789	N	0
dre4	CG1828		240.742		0	2		KK106049	N	2	GD10916	N	0
enok	CG11290		11.974		0	0		GD37526	N	0	GD37527	N	0
fl(2)d	CG6315		39.9626		0	1		GD27577	N	0	GD27578	N	1
fok	CG10746		14.1053		0	0		GD45006	N	0	GD45005	N	0
fs(1)h	CG2252		18.8399		0	2		GD51227	N	2	GD51305	N	0
Fur2	CG18734		27.2139		0	0		GD1021	N	0	KK101242	N	0
Gbeta13F	CG10545		150.573		0	0		GD31257	N	0	KK100011	N	0
Ge-1	CG6181		32.5611		0	0		GD37945	N	0	GD37946	N	0
gfzf	CG33546		28.7676		0	0		GD25747	N	0	GD33931	N	0
GstD6	CG4423		1.22216		0	0		GD47688	N	0	GD21853	N	0
GXIVsPLA2	CG17035		47.8487		0	0		GD44443	N	0	GD44441	N	0
hipk	CG17090		27.303		0	0		GD32854	N	0	GD32855	N	0
Hs2st	CG10234		12.2966		0	0		GD37123	N	0	GD37124	N	0
kst	CG12008		1.55262		0	0		GD37074	N	0	GD37075	N	0
kz	CG3228		13.9863		0	0		GD37078	N	0	GD37079	N	0
l(2)NC136	CG8426		89.3493		0	2		GD37547	N	2	GD37545	N	2
lsn	CG6637		71.4912		0	0		KK110350	N	0	GD21658	N	0
mbo	CG6819		28.8355		0	0		GD47691	N	0	GD22446	N	0
MED4	CG8609		41.8621		0	1		KK101362	N	1	GD14032	N	0
metro	CG30021		441.863		0	0		GD29965	N	0	GD29967	N	0
mi	CG5360		12.3535		0	0		GD45550	N	0	GD22097	N	0
miple2	CG18321		222.645		0	0		GD39026	N	0	GD39025	N	0
mRpL14	CG14048		85.6733		0	0		KK101423	N	0	GD39648	N	0
mRpL16	CG3109		86.4981		0	0		GD14529	N	0	GD14528	N	0
mRpL3	CG8288		74.8188		0	0		GD24278	N	0	KK110212	N	0
mRpL33	CG3712		63.4868		0	0		GD36406	N	0	GD42412	N	0
mRpL41	CG12954		72.0777		0	0		GD18765	N	0	GD18764	N	0
mRpL50	CG8612		36.4808		0	0		GD15199	N	0	GD15200	N	0
mRpS16	CG8338		109.666		0	0		GD28240	N	0	GD28239	N	0
mRpS24	CG13608		53.0716		0	0		GD22713	N	0	GD22714	N	0
mRpS35	CG2101		97.4072		0	0		GD33473	N	0	GD33474	N	0
mRpS9	CG2957		57.5876		0	0		GD25462	N	0	GD25463	N	0
msk	CG7935		98.6255		0	2		GD38963	N	1	KK108415	N	2
mtSSB	CG4337		198.763		0	1		GD23298	N	1	GD23299	N	0
mus101	CG11156		9.96828		0	0		GD31431	N	0	GD31432	N	0
mus209	CG9193		333.485		0	1		GD51252	N	1	GD51253	N	1
nonA	CG4211		23.8674		0	0		GD33901	N	0	GD26441	N	0
Oatp30B	CG3811		18.694		0	0		GD22983	N	0	KK110237	N	0
ox	CG8764		351.619		0	1		GD35829	N	0	GD35828	N	1
p24-1	CG1967		89.7289		0	1		KK100594	N	0	GD12196	N	1
pasha	CG1800		15.3787		0	0		KK107445	N	0	GD40118	N	0
Pcd	CG1963		38.0794		0	0		GD48871	N	0	GD19117	N	0
pck	CG14779		21.3923		0	0		GD50306	N	0	GD50307	N	0
PEK	CG2087		31.1876		0	0		GD16427	N	0	KK110278	N	0
Pi3K68D	CG11621		6.7622		0	0		GD16240	N	0	GD16239	N	0
PQBP1	CG11820		28.2734		0	0		GD39725	N	0	GD39724	N	0
Psf2	CG18013		35.8499		0	0		GD33040	N	0	GD33041	N	0
Rcd1	CG8233		48.5252		0	0		GD24248	N	0	KK108002	N	0
Rep	CG8432		26.9365		0	0		GD28866	N	0	GD28864	N	0
rho-5	CG33304		0.794725		0	0		KK108514	N	0	GD2781	N	0
RhoGEF3	CG42378		11.3203		0	0		GD31718	N	0	GD31716	N	0
rnh1	CG8729		29.8899		0	0		GD15533	N	0	GD15534	N	0
Rox8	CG5422		64.6059		0	0		GD27415	N	0	GD28649	N	0
Rpb8	CG11246		105.111		0	2		GD11203	N	0	KK106838	N	2
Rpd3	CG7471		118.269		0	2		GD46929	N	2	GD30599	N	0
Slbp	CG11886		50.9719		0	0		GD42970	N	0	GD42971	N	0
Slimp	CG31133		13.5705		0	0		GD33774	N	0	GD33773	N	0
spag	CG13570		25.3722		0	0		GD23896	N	0	GD23895	N	0
spt4	CG12372		17.0545		0	0		GD16806	N	0	KK108459	N	0
Syb	CG12210		279.144		0	0		GD30605	N	0	GD39770	N	0
tex	CG9615		42.4159		0	0		GD24072	N	0	KK103909	N	0
ths	CG12443		15.8608		0	0		GD24536	N	0	GD24538	N	0
torp4a	CG3024		113.085		0	0		GD30985	N	0	KK110073	N	0
Trip1	CG8882		290.512		0	2		KK103141	N	0	GD28976	N	2
trr	CG3848		8.49599		0	0		GD10749	N	0	KK110276	N	0
Uch	CG4265		105.378		0	0		GD26468	N	0	GD26469	N	0
Vha26	CG1088		195.802		0	0		KK102378	N	0	GD45377	N	0
Vha44	CG8048		27.173		0	1		KK101527	N	1	GD46563	N	0
Vha68-2	CG3762		80.2223		0	0		GD34390	N	0	GD34389	N	0
VhaAC39-1	CG2934		83.7204		0	0		GD20950	N	0	GD20951	N	0
VhaM9.7-b	CG7625		159.843		0	0		GD30384	N	0	GD30382	N	0
VhaPPA1-1	CG7007		174.828		0	0		GD33342	N	0	GD47187	N	0
VhaSFD	CG17332		67.156		0	2		GD19173	N	0	GD47471	N	2
Vps25	CG14750		103.887		0	1		GD38821	N	1	KK108105	N	0
wdn	CG1454		36.5673		0	0		GD37096	N	0	KK106451	N	0
aub	CG6137		0.876463		0	0		GD30124	Y	0	GD30125	Y	0
betaTub60D	CG3401		118.89		0	2		GD34607	Y	2	GD34606	N	0
Cchl	CG6022		106.932		0	2		GD45020	Y	2	GD45021	N	0
CD98hc	CG2791		66.0104		0	0		KK108365	N	0	GD42622	Y	0
CG34394	CG34394		9.91483		0	0		GD7280	Y	0	GD23105	N	0
CG7492	CG7492		25.9978		0	0		GD40639	Y	0
CG8974	CG8974		16.1072		0	0		GD5572	N	0	GD7188	Y	0
CG9117	CG9117		4.44515		0	0		GD52546	Y	0	KK107392	N	0
Coop	CG1621		20.3595		0	0		GD14692	N	0	GD14691	Y	0
CycK	CG15218		83.5198		0	2		GD36216	N	0	GD36215	Y	0
Edem2	CG5682		18.8498		0	0		GD7696	Y	0
cdc2rk	CG1362		18.5264		0	0		GD32249	N	0	KK100299	Y	0
CG11015	CG11015		286.412		0	2		GD30892	Y	1	KK105769	N	2
CG12079	CG12079		336.568		0	1		GD13858	Y	0	GD13856	N	0
CG12299	CG12299		20.7803		0	0		GD50366	Y	1	KK102146	N	0
CG12493	CG12493		2.18615		0	0		GD49836	Y	0	GD31948	N	0
CG14023	CG14023		8.55655		0	0		GD36482	Y	0	GD36480	N	0
CG14817	CG14817		120.57		0	1		GD26894	Y	0	KK106542	N	0
CG16908	CG16908		8.94389		0	2		GD32768	Y	0	GD32767	N	0
CG18624	CG18624		175.239		0	0		GD33892	Y	0	GD29883	N	0
CG2790	CG2790		14.2382		0	0		KK101619	N	0	GD20903	Y	0
CG31347	CG31347		0.264478		0	0		GD38940	Y	0	GD38939	N	0
CG32649	CG32649		31.5162		0	1		GD26536	Y	0	GD26534	N	0
CG4050	CG4050		28.2828		0	0		GD33250	Y	0	GD33248	N	0
CG42857	CG42857		7.76437		0	0		KK103539	Y	0
CG5660	CG5660		7.90783		0	1		GD29445	N	0	GD29446	Y	1
CG6327	CG6327		39.955		0	0		GD43987	N	0	GD43988	Y	0
CG6463	CG6463		116.721		0	1		GD34172	Y	0	GD34171	N	0
CG7181	CG7181		328.019		0	1		GD9108	Y	0	KK104047	N	0
CG7262	CG7262		33.9309		0	0		GD22552	Y	0
CG7526	CG7526		0.42078		0	0		KK104254	Y	0
CG8771	CG8771		12.284		0	0		KK102650	Y	0	GD36023	N	0
CG9065	CG9065		133.753		0	1		GD33877	N	0	GD29838	Y	0
Hsc70Cb	CG6603		140.249		0	1		GD27680	Y	1
l(2)37Bb	CG10655		33.2351		0	1		GD2985	Y	0	GD2986	N	0
l(3)neo18	CG9762		155.059		0	1		KK101385	Y	0	GD11381	N	0
Megalin	CG42611		6.91862		0	0		GD32560	Y	0	GD32561	N	0
Mpcp	CG4994		257.469		0	0		KK101316	Y	0	GD8366	Y	0
mRpL51	CG13098		59.3391		0	1		GD38015	N	0	GD38016	Y	0
mRpS14	CG32531		115.685		0	1		GD47915	Y	0
mRpS2	CG2937		42.4621		0	1		GD30088	Y	0	GD30087	Y	0
p130CAS	CG1212		15.5158		0	0		GD41479	Y	0
Prx5	CG7217		139.374		0	0		GD35196	N	1	GD35195	Y	0
Rbcn-3B	CG17766		8.40524		0	1		GD14531	N	0	GD14530	Y	0
rod	CG1569		13.9218		0	0		GD19152	Y	0
RpS24	CG3751		1247.95		0	2		GD34700	Y	0	GD34699	N	2
tweek	CG42555		5.83565		0	0		GD26646	N	0	GD26645	N	0
Spn	CG16757		19.4258		0	0		KK105888	N	0	GD19658	N	0
sfl	CG8339		13.1457		0	0		GD5070	N	0
CG31607	CG31607		4.06568		0	0		GD49363	N	0
CG31534	CG31534		65.8753		0	0		GD21366	N	0
CG2083	CG2083		18.0523		0	0		GD20798	N	0	KK110549	N	0
LBR	CG17952		34.9931		0	0		GD39468	N	0	KK110508	N	0
Klp10A	CG1453		52.4134		0	0		GD41534	N	0
hts	CG9325		33.4946		0	0		GD29101	N	0	GD29102	N	0
Stim	CG9126		45.0943		0	0		GD47074	N	0	GD47073	N	0
scrib	CG42614		7.80193		0	0		GD27430	N	0	GD41440	N	0
CG43125	CG43125		7.79887		0	0		KK103856	N	0
CG43343	CG43343		4.87467		0	0		KK101299	N	0	GD25706	N	0
Klp54D	CG43323		2.4242		0	0		KK100140	N	0	KK100140	N	0
CG11019	CG11019		0.935384		0	0		GD39259	N	0	GD39260	N	0
CG31082	CG31082		0.724484		0	0		KK102821	N	0
CG31531	CG31531		58.9235		0	0		KK100636	N	0	GD40276	N	0
CG31900	CG31900		2.48225		0	0		GD2792	N	0	GD2793	N	0
CG34197	CG34197		15.8932		0	0		KK106577	N	0
Fcp3C	CG4015		1.56859		0	0		GD26355	N	0	GD26356	N	0
CG43325	CG43325		6.19043		0	0		GD25604	N	0	GD25606	N	0
CG43345	CG43345		31.1362		0	0		GD37423	N	0	GD37422	N	0
CG31369	CG31369		1.40859		0	0		GD28750	N	0	GD28752	N	0
CG43367	CG43367		3.88079		0	0		GD12984	N	0	GD32175	N	0
hk	CG10653		21.8925		0	0		GD35483	N	0	GD35485	N	0
BtbVII	CG43365		20.2932		0	0		KK106063	N	0	GD3254	N	0
cac	CG43368		6.31145		0	0		KK104168	N	0
CG10005	CG10005		13.2516		0	0		GD38055	N	0	GD38056	N	0
CG18508	CG18508		14.8402		0	0		GD52071	N	0	GD51682	N	0
CG31688	CG31688		7.03203		0	0		GD50139	N	0	GD21394	N	0
CG32599	CG32599		15.4832		0	0		GD46660	N	0	GD46661	N	0
CG43143	CG43143		4.56995		0	0		GD16334	N	0	KK106088	N	0
CG43154	CG43154		21.4155		0	0		KK107065	N	0	GD48768	N	0
CG43313	CG43313		3.39539		0	0		GD26519	N	0	GD26517	N	0
cnc	CG43286		18.0023		0	0		GD37674	N	0	GD37673	N	0
lute	CG43226		12.2357		0	0		GD34986	N	0	GD34987	N	0
mamo	CG34346		16.1404		0	0		GD29874	N	0	GD38223	N	0
milt	CG43227		26.4118		0	0		GD41752	N	0	GD41508	N	0
Mitf	CG43369		15.3403		0	0		KK108519	N	0	KK108519	N	0
mun	CG43224		5.159		0	0		GD32872	N	0	GD21519	N	0
pyd	CG43140		40.096		0	0		GD38863	N	0	GD24192	N	0
dec-1	CG2175		123.134		0	0		GD22940	N	0	GD22941	N	0
128up	CG8340		98.3867		0	0		GD35890	N	0	KK110370	N	0
14-3-3epsilon	CG31196		836.43		0	0		KK108129	N	0
14-3-3zeta	CG17870		356.372		0	0		GD48724	N	0	GD48725	N	0
140up	CG9852		22.4175		0	0		GD48717	N	0	GD48716	N	0
18w	CG8896		10.7807		0	0		GD36305	N	0	GD963	N	0
26-29-p	CG8947		83.138		0	0		GD14217	N	0	GD14218	N	0
312	CG9166		14.0531		0	0		GD28109	N	0	GD28110	N	0
4EHP	CG33100		14.0184		0	0		GD38399	N	0	GD38401	N	0
5-HT2	CG1056		1.55897		0	0		KK102105	N	0
5-HT7	CG12073		2.5574		0	0		KK104804	N	0
5PtaseI	CG42283		5.50483		0	0		GD33769	N	0	GD25030	N	0
A16	CG9933		40.7383		0	0		GD36463	N	0	KK107578	N	0
A2bp1	CG32062		10.3869		0	2		GD34046	N	2	GD34047	N	0
a6	CG3771		9.54872		0	0		GD1840	N	0	GD49001	N	0
Aac11	CG6582		81.429		0	0		GD51472	N	0	GD51898	N	0
Aats-ala	CG13391		161.111		0	2		GD39776	N	2	GD17171	N	2
Aats-ala-m	CG4633		16.3199		0	1		GD21905	N	1	GD21906	N	0
Aats-arg	CG9020		42.2395		0	2		GD42184	N	2	GD42185	N	2
Aats-asn	CG10687		143.017		0	2		GD31321	N	2	GD31320	N	2
Aats-asp	CG3821		111.477		0	1		GD7750	N	1
Aats-cys	CG8431		62.6184		0	2		GD26959	N	2	GD45611	N	0
Aats-gln	CG10506		89.7398		0	0		KK101761	N	0
Aats-glupro	CG5394		44.3068		0	2		GD34994	N	0	GD34995	N	2
Aats-gly	CG6778		99.2003		0	2		GD44606	N	0	GD44603	N	2
Aats-his	CG6335		203.233		0	2		GD43998	N	2	KK104672	N	2
Aats-leu	CG7479		26.6262		0	0		GD45048	N	0	KK103399	N	0
Aats-lys	CG12141		117.042		0	2		KK103632	N	2
Aats-met	CG31322		17.2865		0	0		KK106493	N	0
Aats-phe	CG13348		22.858		0	2		GD36554	N	0	GD36555	N	2
Aats-ser	CG4938		26.1303		0	0		GD23003	N	0	GD23004	N	0
Aats-thr	CG5353		294.024		0	2		GD7752	N	2	KK107265	N	2
Aats-trp	CG9735		53.1311		0	0		GD23949	N	0	GD23951	N	0
Aats-tyr	CG4561		61.0633		0	2		GD40541	N	2	KK105615	N	2
Aats-val	CG4062		72.4913		0	2		GD21782	N	0	KK109627	N	2
aay	CG3705		5.65144		0	0		GD23179	N	0	KK110661	N	0
ABCB7	CG7955		27.6622		0	0		GD40839	N	0	GD40838	N	0
Abi	CG9749		43.0655		0	0		KK100714	N	0	GD36142	N	0
Abl	CG4032		10.3056		0	0		GD2897	N	0	KK110186	N	0
abo	CG6093		7.08507		0	0		GD27562	N	0	KK105384	N	0
abs	CG14637		17.5442		0	0		KK107031	N	0
Ac3	CG1506		3.15964		0	0		GD33217	N	0
Ac76E	CG7978		6.18371		0	0		GD51974	N	0	GD51975	N	0
ACC	CG11198		23.333		0	0		GD8105	N	0	KK108631	N	0
AcCoAS	CG9390		81.716		0	0		KK100281	N	0
Acer	CG10593		7.11167		0	0		GD3324	N	0
Acf1	CG1966		22.5929		0	0		GD33447	N	0	GD33446	N	0
achi	CG8819		3.71814		0	0		GD49635	N	0	GD49637	N	0
Ack	CG14992		17.9757		0	0		GD39857	N	0
Acon	CG9244		129.816		0	0		GD12455	N	0	GD11767	N	0
Acp63F	CG10852		0.715275		0	0		GD26898	N	0	GD26899	N	0
Acph-1	CG7899		19.3915		0	0		GD3579	N	0	KK110470	N	0
Acsl	CG8732		19.1724		0	0		KK101504	N	0	GD3222	N	0
Act42A	CG12051		316.849		0	0		GD12456	N	0	KK104731	N	0
Act57B	CG10067		4.39789		0	0		KK102129	N	0	GD17979	N	0
Act5C	CG4027		1946.01		0	0		GD7140	N	0	GD7139	N	0
Act87E	CG18290		0.346845		0	0		KK102480	N	0
Actn	CG4376		52.6247		0	0		GD7760	N	0	GD7761	N	0
ACXD	CG5712		0.625363		0	0		KK107396	N	0
Acyp2	CG18505		71.8069		0	0		GD28286	N	0	GD28285	N	0
Ada	CG11994		13.7729		0	0		GD18719	N	0	GD18720	N	0
Ada1-2	CG31866		2.76593		0	0		GD25899	N	0
Ada2b	CG9638		56.2178		0	0		GD24076	N	0
Adam	CG12131		97.8311		0	2		GD45744	N	0	GD45745	N	2
Adar	CG12598		8.55774		0	0		GD7763	N	0	GD7764	N	0
adat	CG16889		2.2448		0	0		GD32766	N	0	GD32765	N	0
ade2	CG9127		40.773		0	0		GD47972	N	0
ade3	CG31628		36.7246		0	0		GD46295	N	0	GD46293	N	0
Adf1	CG15845		39.0008		0	0		KK102176	N	0	GD4278	N	0
Adk1	CG17146		6.13729		0	0		KK104475	N	0	GD25214	N	0
Adk2	CG3140		179.647		0	2		KK107326	N	2	GD25046	N	2
Adk3	CG6612		10.8634		0	0		GD42064	N	0	KK110382	N	0
adp	CG5124		19.7217		0	0		GD22008	N	0	GD22010	N	0
Ady43A	CG1851		11.4104		0	0		GD33133	N	0
Aef1	CG5683		20.736		0	0		GD46709	N	0	GD4279	N	0
aft	CG5032		21.9716		0	0		GD46172	N	0	GD46174	N	0
AGO2	CG7439		139.702		0	0		KK100356	N	0	GD49473	N	0
agt	CG1303		77.8006		0	0		GD50741	N	0	GD41494	N	0
Ahcy13	CG11654		209.989		0	0		KK104500	N	0	GD16251	N	0
AIF	CG7263		29.7981		0	0		GD2544	N	0	KK109615	N	0
Ak6	CG8816		26.3368		0	0		GD50135	N	0	GD36043	N	0
Akap200	CG13388		260.587		0	0		KK102374	N	0	GD5647	N	0
akirin	CG8580		154.552		0	0		KK109671	N	0
Akt1	CG4006		57.6083		0	2		KK103703	N	0	GD2902	N	2
Alas	CG3017		20.8862		0	0		GD48774	N	0	KK105958	N	0
alc	CG8057		51.0217		0	0		KK104489	N	0
Ald	CG6058		80.3518		0	0		GD47667	N	0	GD27541	N	0
ald	CG7643		12.4113		0	0		KK110572	N	0
Aldh	CG3752		522.658		0	0		GD21707	N	0
Aldh-III	CG11140		21.699		0	0		GD37726	N	0	KK107110	N	0
Alg-2	CG40410		57.0789		0	0		GD8149	N	0
Alg10	CG32076		29.4317		0	0		GD52402	N	0
Alh	CG1070		4.21166		0	0		KK102972	N	0
alien	CG9556		61.8623		0	2		GD48044	N	2
ALiX	CG12876		99.2731		0	0		GD32047	N	0	GD32049	N	0
AlkB	CG33250		27.1225		0	0		GD46452	N	0	GD46450	N	0
alph	CG1906		95.7327		0	0		GD32476	N	0	KK105483	N	0
alpha-Cat	CG17947		74.2767		0	0		GD19182	N	0	GD20123	N	0
alpha-Est10	CG1131		9.17844		0	1		GD18050	N	0	GD18048	N	1
alpha-Est3	CG1257		10.8186		0	0		GD31974	N	0	GD31972	N	0
alpha-Est4	CG1082		1.68771		0	0		KK101630	N	0	GD45102	N	0
alpha-Est7	CG1112		1.84549		0	0		GD42942	N	0	KK105273	N	0
alpha-Est9	CG1128		26.3912		0	0		GD6420	N	0	GD6421	N	0
alpha-Man-I	CG42275		11.9613		0	0		KK100654	N	0	GD39572	N	0
alpha-Man-II	CG18802		13.6776		0	0		GD5838	N	0
alpha-Man-IIb	CG4606		7.17629		0	0		KK108043	N	0	GD42652	N	0
alpha-Spec	CG1977		74.6097		0	0		GD25387	N	0	KK110417	N	0
alpha4GT1	CG17223		31.9756		0	0		GD2609	N	0	GD2608	N	0
alphaCop	CG7961		73.6328		0	2		GD35305	N	2	GD35306	N	2
alphaTub84B	CG1913		2366.7		0	2		GD33427	N	2	GD52345	N	2
Alr	CG12534		57.9242		0	0		KK108383	N	0
AlstR	CG2872		0.0142972		0	0		GD3399	N	0	GD3400	N	0
alt	CG18212		64.3359		0	0		GD49919	N	0	KK108279	N	0
Aly	CG1101		438.709		0	1		KK104471	N	1	GD12031	N	1
Ama	CG2198		138.161		0	0		GD22944	N	0	GD22945	N	0
amd	CG10501		13.3857		0	0		GD39707	N	0	GD39708	N	0
Amph	CG8604		4.88199		0	0		GD9264	N	0	GD7190	N	0
Amun	CG2446		97.3814		0	0		KK104808	N	0	GD40622	N	0
amx	CG12127		17.2311		0	1		GD3296	N	1	GD3295	N	0
ana2	CG8262		19.2269		0	0		GD44358	N	0	GD44359	N	0
ana3	CG13162		5.43102		0	0		GD32148	N	0	GD32149	N	0
angel	CG12273		37.6204		0	0		GD42919	N	0	GD42920	N	0
Ank	CG1651		59.2523		0	0		GD25946	N	0	GD25945	N	0
AnnIX	CG5730		182.356		0	0		GD27493	N	0	KK106867	N	0
AnnX	CG9579		58.9469		0	0		GD36107	N	0
Ant2	CG1683		8.67016		0	0		GD45174	N	0	GD5532	N	0
Antp	CG1028		1.62672		0	0		KK101774	N	0
Anxb11	CG9968		241.866		0	0		GD29693	N	0	GD36185	N	0
Aos1	CG12276		165.049		0	2		GD47256	N	2	GD18528	N	2
AP-1gamma	CG9113		26.2176		0	0		GD3275	N	0
AP-1sigma	CG5864		40.7417		0	0		KK101356	N	0	GD12913	N	0
AP-2sigma	CG6056		97.6067		0	0		GD34148	N	0	KK110725	N	0
AP-47	CG9388		51.0317		0	0		GD24017	N	0
Apc	CG1451		7.64691		0	0		GD51468	N	0	GD51469	N	0
Apc10	CG11419		38.5056		0	2		GD20027	N	2	KK107331	N	0
Apc2	CG6193		15.1321		0	0		GD22290	N	0	KK100104	N	0
Apc7	CG14444		1.53784		0	0		GD17622	N	0	GD17621	N	0
Apf	CG31713		11.4367		0	0		KK102412	N	0	GD39150	N	0
aph-1	CG2855		49.0707		0	0		GD16820	N	0
Aph-4	CG1462		21.0051		0	0		GD6864	N	0	GD6862	N	0
aPKC	CG42783		21.298		0	0		KK105624	N	0	GD2907	N	0
Aplip1	CG1200		1.66614		0	0		KK109501	N	0	GD50007	N	0
app	CG42318		10.6963		0	0		KK100476	N	0	KK106488	N	0
APP-BP1	CG7828		56.6273		0	0		GD7728	N	0
Appl	CG7727		1.2361		0	0		GD42675	N	0	GD42673	N	0
Aprt	CG18315		20.4868		0	0		GD19101	N	0	GD48612	N	0
Aps	CG6391		148.204		0	0		GD25995	N	0	GD25996	N	0
apt	CG5393		78.4157		0	0		KK103665	N	0	GD4289	N	0
ara	CG10571		0.548866		0	0		GD49078	N	0	GD49079	N	0
Arc-p20	CG5972		150.89		0	0		KK110200	N	0
Arc-p34	CG10954		124.445		0	0		KK104396	N	0	GD45013	N	0
Arc1	CG12505		881.736		0	0		GD31122	N	0	GD48130	N	0
Arc2	CG13941		221.179		0	0		GD3464	N	0
Arc42	CG4703		97.6786		0	0		GD26603	N	0	GD26601	N	0
aret	CG31762		10.7893		0	0		GD41567	N	0	GD48237	N	0
Arf102F	CG11027		217.072		0	0		GD12931	N	0	KK101456	N	0
Arf51F	CG8156		63.4186		0	0		KK100726	N	0	GD24224	N	0
Arf72A	CG6025		93.4035		0	0		KK106474	N	0	GD17826	N	0
Arf79F	CG8385		327.489		0	2		GD23082	N	2	KK103572	N	0
Arf84F	CG7435		74.8825		0	0		GD44333	N	0	GD44334	N	0
Argk	CG32031		80.7934		0	0		GD34037	N	0	GD34036	N	0
ari-1	CG5659		17.6134		0	0		GD35029	N	0	GD39591	N	0
Ark	CG6829		12.3689		0	0		GD35122	N	0
arm	CG11579		274.914		0	0		GD7767	N	0	KK107344	N	0
Arp11	CG12235		46.2931		0	0		GD31710	N	0	GD31711	N	0
Arp14D	CG9901		52.0181		0	0		GD29944	N	0	GD29943	N	0
Arp5	CG7940		20.6056		0	0		GD22633	N	0
Arp66B	CG7558		151.641		0	0		GD35260	N	0	GD35258	N	0
Arp8	CG7846		21.2183		0	0		KK104425	N	0
Arpc3A	CG4560		53.7527		0	0		GD26549	N	0	GD26548	N	0
arr	CG5912		4.90302		0	0		GD6707	N	0	GD4818	N	0
Ars2	CG7843		36.9457		0	2		GD22574	N	2	GD22575	N	1
Art1	CG6554		135.291		0	0		KK110391	N	0	GD40388	N	0
Art3	CG6563		38.764		0	0		KK109448	N	0
Art4	CG5358		20.537		0	0		GD15645	N	0	KK107009	N	0
Art7	CG9882		21.1064		0	0		GD29313	N	0	GD29312	N	0
Art8	CG16840		24.225		0	0		GD20307	N	0	GD20305	N	0
Asator	CG11533		7.54224		0	0		GD45121	N	0	GD45120	N	0
ash1	CG8887		5.63379		0	0		KK108832	N	0	GD28982	N	0
ash2	CG6677		36.7754		0	0		KK100718	N	0	GD7141	N	0
asl	CG2919		11.7534		0	0		GD25457	N	0
asp	CG6875		14.8495		0	0		GD2910	N	0	GD2911	N	0
Asph	CG8421		0.994137		0	0		GD52589	N	0	GD52590	N	0
ASPP	CG18375		6.37515		0	0		GD25332	N	0
asrij	CG13533		126.381		0	0		GD6633	N	0	KK107323	N	0
ast	CG4426		11.5913		0	0		GD7143	N	0	KK110287	N	0
asun	CG6814		10.2725		0	0		KK101756	N	0	GD22442	N	0
Asx	CG8787		8.46664		0	0		KK107274	N	0
Atac1	CG9200		8.84514		0	0		KK108992	N	0	GD36092	N	0
CG10414	CG10414		9.80714		0	0		GD16047	N	0	GD47391	N	0
CG32343	CG32343		18.5311		0	0		KK104385	N	0	GD15741	N	0
ATbp	CG17172		5.6212		0	0		KK110021	N	0
Ate1	CG9204		55.8177		0	0		GD28112	N	0	GD28111	N	0
Atet	CG2969		3.77757		0	0		GD42751	N	0	GD42750	N	0
Atf-2	CG30420		6.53812		0	0		GD7414	N	0	GD7413	N	0
Atf3	CG11405		6.0908		0	0		KK105036	N	0
Atf6	CG3136		20.7247		0	0		GD36504	N	0
Atg1	CG10967		14.0146		0	0		GD16133	N	0
Atg12	CG10861		25.3581		0	0		GD29791	N	0	GD29791	N	0
Atg13	CG7331		14.9062		0	0		GD27955	N	0	GD27956	N	0
Atg18	CG7986		63.2816		0	0		GD22643	N	0	GD22646	N	0
Atg2	CG1241		18.7437		0	0		KK108447	N	0
Atg4	CG4428		30.0027		0	0		GD34843	N	0	KK107317	N	0
Atg5	CG1643		8.20583		0	0		KK104461	N	0
Atg6	CG5429		21.8768		0	1		GD22122	N	0	GD22123	N	1
Atg7	CG5489		10.8026		0	0		GD27432	N	0	GD45558	N	0
Atg8a	CG32672		274.034		0	0		GD43097	N	0	GD43096	N	0
Atg9	CG3615		17.9408		0	0		GD10045	N	0
atilla	CG6579		17.6705		0	0		GD44755	N	0	GD44756	N	0
atl	CG6668		60.122		0	0		GD6719	N	0
atms	CG2503		65.5322		0	2		GD20876	N	2	KK108826	N	0
Atox1	CG32446		46.3043		0	0		GD23057	N	0	GD23058	N	0
ATP7	CG1886		5.36331		0	0		GD8315	N	0	KK108159	N	0
Atpalpha	CG5670		181.972		0	0		KK100619	N	0	GD12330	N	0
ATPCL	CG8322		87.014		0	0		GD30280	N	0	GD30282	N	0
ATPsyn-b	CG8189		454.152		0	2		GD14210	N	2	GD14211	N	0
ATPsyn-beta	CG11154		638.317		0	0		GD37812	N	0
ATPsyn-Cf6	CG4412		349.633		0	2		GD35385	N	2	KK107826	N	2
ATPsyn-d	CG6030		379.204		0	2		GD21018	N	0	KK104353	N	2
ATPsyn-gamma	CG7610		240.701		0	2		GD16538	N	2	GD16539	N	0
att-ORFA	CG4241		13.9805		0	0		GD50706	N	0	GD50707	N	0
Atx-1	CG4547		1.81396		0	0		GD21870	N	0	GD21867	N	0
Atx2	CG5166		24.5352		0	0		GD34955	N	0	GD34956	N	0
aur	CG3068		74.0329		0	0		KK108446	N	0
Aut1	CG6877		41.8523		0	0		KK101364	N	0	GD22455	N	0
aux	CG1107		17.3545		0	0		KK103426	N	0	GD16182	N	0
ave	CG30476		46.5439		0	0		GD23494	N	0	GD23495	N	0
Aven	CG15727		11.8071		0	0		KK102198	N	0	GD19577	N	0
awd	CG2210		986.28		0	0		KK110782	N	0
Axn	CG7926		19.3606		0	0		GD7748	N	0
Axs	CG9703		15.7765		0	0		KK100839	N	0	GD6137	N	0
Axud1	CG4272		15.0642		0	0		GD26479	N	0	KK110716	N	0
az2	CG1605		11.0473		0	0		KK100150	N	0
b	CG7811		0.717		0	0		KK105436	N	0
B4	CG9239		12.2354		0	0		KK102327	N	0	GD6295	N	0
B52	CG10851		111.101		0	1		GD38860	N	1	GD38862	N	0
bab1	CG9097		0.681554		0	0		GD6961	N	0	GD6960	N	0
bab2	CG9102		22.8218		0	0		GD49042	N	0	GD8943	N	0
babo	CG8224		18.5661		0	0		GD3825	N	0	GD853	N	0
baf	CG7380		390.986		0	0		KK102013	N	0
bai	CG11785		272.7		0	0		KK100612	N	0
Baldspot	CG3971		20.4346		0	0		GD3242	N	0	GD3241	N	0
Bap170	CG3274		17.827		0	1		GD34582	N	1	GD34581	N	0
Bap60	CG4303		135.508		0	2		GD12673	N	2	GD12675	N	2
barr	CG10726		39.0558		0	2		GD26759	N	1	GD26760	N	2
baz	CG5055		10.2974		0	0		GD2915	N	0	GD2914	N	0
bbc	CG6016		54.3616		0	0		GD7988	N	0	GD7989	N	0
bbg	CG42230		5.92067		0	0		GD15974	N	0	GD36111	N	0
BBS8	CG13691		1.30391		0	0		GD32058	N	0
bbx	CG1414		36.8901		0	0		GD12631	N	0	GD12630	N	0
bc10	CG4867		27.7134		0	0		GD30360	N	0	GD30361	N	0
bcd	CG1034		3.00044		0	0		GD32292	N	0	GD12743	N	0
bchs	CG14001		0.752458		0	0		KK110785	N	0	GD45028	N	0
BCL7-like	CG17252		77.3308		0	0		GD20410	N	0	KK106828	N	0
bcn92	CG3717		101.734		0	0		GD45283	N	0	GD45282	N	0
bdg	CG8291		17.8262		0	0		GD44375	N	0	KK110054	N	0
be	CG32594		42.8728		0	0		GD9129	N	0	KK108428	N	0
BEAF-32	CG10159		46.9852		0	0		GD46519	N	0	GD23710	N	0
beat-IIIc	CG15138		6.9155		0	0		GD27137	N	0	GD27138	N	0
beg	CG7842		41.1548		0	0		GD14279	N	0	GD46334	N	0
bel	CG9748		126.531		0	2		GD6299	N	2
Bem46	CG18642		23.3151		0	0		GD7266	N	0	KK101333	N	0
ben	CG18319		115.405		0	0		GD9413	N	0	KK109638	N	0
Best1	CG6264		32.6449		0	0		GD5963	N	0
Bet1	CG14084		49.3283		0	0		GD8420	N	0	GD8421	N	0
Bet3	CG3911		31.5782		0	0		KK104469	N	0	GD21738	N	0
Bet5	CG1359		26.4036		0	0		KK108748	N	0
beta-Spec	CG5870		77.5519		0	0		GD42054	N	0	GD42053	N	0
beta'Cop	CG6699		89.8552		0	0		GD42071	N	0
beta3GalTII	CG8734		17.9487		0	0		GD7949	N	0	KK106134	N	0
beta4GalNAcTA	CG8536		10.1316		0	0		GD4869	N	0	GD4867	N	0
beta4GalNAcTB	CG14517		15.4019		0	0		GD42694	N	0	GD42693	N	0
beta4GalT7	CG11780		32.2977		0	0		GD42091	N	0	GD42092	N	0
betaCop	CG6223		100.958		0	0		GD15419	N	0	GD15418	N	0
betaggt-I	CG3469		48.6997		0	0		KK110288	N	0	GD24759	N	0
betaggt-II	CG18627		36.0483		0	0		GD33386	N	0
betaTub56D	CG9277		2343.45		0	2		GD24138	N	2	KK109736	N	2
betaTub97EF	CG4869		0.525363		0	0		KK105075	N	0
BG4	CG12297		14.444		0	0		KK100333	N	0	GD7926	N	0
Bgb	CG7959		47.468		0	0		KK106492	N	0
bgcn	CG30170		1.21108		0	0		GD25591	N	0	GD25590	N	0
BHD	CG8616		13.2994		0	0		GD38249	N	0	GD38248	N	0
bib	CG4722		10.0892		0	0		GD8892	N	0	GD46674	N	0
bic	CG3644		803.432		0	2		GD15453	N	2	KK104718	N	2
BicD	CG6605		17.4587		0	0		GD27683	N	0	GD27684	N	0
bif	CG1822		48.858		0	0		KK109722	N	0
bigmax	CG3350		34.1011		0	0		GD11259	N	0	KK110630	N	0
Bili	CG11848		1.93729		0	0		KK101424	N	0	GD18717	N	0
bin	CG18647		34.556		0	0		GD9409	N	0	KK106564	N	0
Bin1	CG6046		99.8153		0	0		KK105352	N	0	GD15710	N	0
bin3	CG8276		17.0671		0	0		KK101090	N	0	GD28888	N	0
bip1	CG7574		50.668		0	0		GD26104	N	0	GD26106	N	0
bip2	CG2009		25.2758		0	0		GD48036	N	0	GD48037	N	0
Bj1	CG10480		54.502		0	0		GD38389	N	0	GD38388	N	0
Bka	CG4539		30.4571		0	2		GD21865	N	0	KK105960	N	2
bl	CG13425		109.371		0	0		KK105271	N	0	GD2912	N	0
blos1	CG30077		27.7434		0	0		GD25567	N	0	GD25568	N	0
blos2	CG14145		19.2313		0	0		KK107449	N	0
blos3	CG34255		44.734		0	0		KK109348	N	0
blos4	CG14149		23.879		0	0		GD24851	N	0	GD24852	N	0
blot	CG3897		1.81605		0	0		GD5297	N	0	GD5296	N	0
blow	CG1363		28.9243		0	0		GD15818	N	0	GD15817	N	0
blp	CG5268		27.2002		0	0		GD13794	N	0	GD13796	N	0
blue	CG6451		12.47		0	0		GD27630	N	0
blw	CG3612		447.11		0	2		GD34664	N	2	GD34663	N	2
BM-40-SPARC	CG6378		117.908		0	0		GD16677	N	0	GD16678	N	0
bmm	CG5295		4.07529		0	0		GD37877	N	0	GD37880	N	0
bnl	CG4608		58.1119		0	0		GD5730	N	0	GD5732	N	0
boca	CG30498		97.7553		0	0		GD13457	N	0	KK108406	N	0
bocksbeutel	CG9424		70.5025		0	0		GD24191	N	0	GD24189	N	0
boi	CG32796		8.77431		0	0		GD3060	N	0	GD869	N	0
bon	CG5206		14.7867		0	0		GD44283	N	0	GD44284	N	0
bond	CG6921		6.75982		0	0		GD30179	N	0	KK102051	N	0
bonsai	CG4207		46.4209		0	1		GD26438	N	1
bor	CG6815		104.849		0	2		GD22445	N	2	GD22444	N	2
bora	CG6897		18.809		0	0		GD35132	N	0	GD35134	N	0
borr	CG4454		101.81		0	0		GD34848	N	0
botv	CG15110		5.27975		0	0		GD37186	N	0	KK108262	N	0
bou	CG14430		12.5163		0	0		KK107102	N	0	GD5443	N	0
bowl	CG10021		101.484		0	0		GD3774	N	0	GD3775	N	0
br	CG11491		8.06478		0	0		GD38526	N	0	GD13705	N	0
Br140	CG1845		12.7704		0	0		GD30437	N	0	GD30436	N	0
brat	CG10719		20.5868		0	0		KK105054	N	0	GD31333	N	0
Brca2	CG30169		5.70615		0	0		GD39956	N	0	GD39957	N	0
Bre1	CG10542		24.5674		0	0		KK108206	N	0
Brf	CG31256		25.127		0	0		GD40218	N	0	GD40219	N	0
brk	CG9653		6.45386		0	0		KK101887	N	0	GD2919	N	0
brm	CG5942		46.4611		0	0		GD37721	N	0	GD37720	N	0
brn	CG4934		4.59342		0	0		GD45457	N	0
bru	CG2478		17.2042		0	0		GD12483	N	0	GD12482	N	0
bru-2	CG43065		6.40871		0	0		KK109739	N	0	KK104949	N	0
Bruce	CG6303		31.5623		0	0		GD48309	N	0	KK107620	N	0
BRWD3	CG31132		19.03		0	0		GD40209	N	0	GD40208	N	0
bs	CG3411		7.25388		0	0		KK100609	N	0
bsf	CG10302		44.4876		0	0		GD22839	N	0	GD22837	N	0
Bsg	CG31605		65.5165		0	0		GD2789	N	0	GD43306	N	0
Bsg25D	CG14025		13.4958		0	0		GD13998	N	0	KK102527	N	0
bsk	CG5680		33.6584		0	0		GD34138	N	0	GD34139	N	0
bt	CG32019		0.717117		0	0		GD46252	N	0	GD46253	N	0
Btk29A	CG8049		65.7916		0	0		GD22675	N	0	KK106962	N	0
btz	CG12878		27.3257		0	0		GD38721	N	0	GD38722	N	0
Bub1	CG14030		18.9308		0	0		KK101096	N	0	GD24833	N	0
Bub3	CG7581		123.709		0	0		GD21037	N	0
BubR1	CG7838		21.4611		0	0		GD26109	N	0
bun	CG42281		24.5304		0	0		GD25888	N	0	GD19679	N	0
bur	CG9242		67.9471		0	0		GD24152	N	0	GD24153	N	0
bves	CG32513		41.2435		0	0		GD8651	N	0	GD30894	N	0
bwa	CG13969		9.14698		0	0		GD8070	N	0	GD8071	N	0
Bx	CG6500		5.42054		0	0		GD2917	N	0	KK106495	N	0
Bx42	CG8264		82.8619		0	2		KK107012	N	2
by	CG9379		2.82173		0	0		GD22823	N	0
bys	CG1430		61.9426		0	2		GD17473	N	2
Bzd	CG13761		21.1349		0	0		KK108856	N	0
c(2)M	CG4249		0.742903		0	0		KK106902	N	0	GD26461	N	0
c11.1	CG12132		22.5792		0	0		GD31652	N	0	GD31651	N	0
c12.1	CG12135		91.2554		0	1		KK103745	N	0	GD17032	N	1
c12.2	CG12149		6.67808		0	0		GD17035	N	0	GD17036	N	0
C3G	CG42328		4.47355		0	0		GD21306	N	0	GD21307	N	0
ca	CG31037		8.97555		0	0		GD25021	N	0
Ca-P60A	CG3725		44.853		0	0		KK107446	N	0	GD4474	N	0
CaBP1	CG5809		160.389		0	0		KK108439	N	0	GD43148	N	0
cactin	CG1676		40.2035		0	2		GD32719	N	2	GD32718	N	1
Cad86C	CG42601		2.82702		0	0		GD5097	N	0	GD3744	N	0
Cad87A	CG6977		15.6376		0	0		GD8578	N	0	KK105901	N	0
Cad96Cb	CG13664		0.205898		0	0		GD4339	N	0	GD4340	N	0
Caf1	CG4236		128.016		0	2		GD26456	N	2	GD26455	N	2
Caf1-180	CG12109		17.5998		0	2		KK108240	N	1	GD20151	N	2
cag	CG12346		11.5918		0	0		GD48112	N	0	GD20185	N	0
CAHbeta	CG11967		2.14237		0	0		GD38612	N	0	GD38613	N	0
cal1	CG5148		10.8718		0	2		GD45249	N	2	GD45248	N	2
CalpA	CG7563		19.5188		0	0		GD35261	N	0	GD35262	N	0
CalpB	CG8107		35.233		0	0		GD46241	N	0	GD23037	N	0
CalpC	CG3692		38.9014		0	0		GD45939	N	0	KK107844	N	0
cals	CG11059		51.2783		0	0		GD37291	N	0	GD36348	N	0
calypso	CG8445		19.3381		0	0		GD47743	N	0	GD28904	N	0
Cam	CG8472		97.6093		0	0		GD28242	N	0
CaMKI	CG1495		50.1802		0	0		KK101380	N	0
CaMKII	CG18069		37.1848		0	0		GD38930	N	0	GD47280	N	0
Camta	CG42332		2.97458		0	0		GD39076	N	0	GD36484	N	0
cana	CG33694		10.8494		0	0		GD49776	N	0
CanA-14F	CG9819		11.2157		0	0		GD30105	N	0	KK109858	N	0
CanA1	CG1455		6.02799		0	0		GD32283	N	0	GD49986	N	0
CanB	CG4209		0.17482		0	0		GD21611	N	0	GD52390	N	0
CanB2	CG11217		45.2405		0	0		GD28764	N	0	GD28762	N	0
Cand1	CG5366		84.1325		0	0		GD12067	N	0	GD10830	N	0
Cap	CG9802		31.7145		0	0		GD39205	N	0	GD39207	N	0
CAP-D2	CG1911		20.0035		0	1		GD33424	N	0	GD33423	N	1
Cap-D3	CG31989		6.33346		0	0		GD29657	N	0	GD9402	N	0
Cap-G	CG34438		29.2168		0	2		GD40047	N	2	KK108841	N	0
Cap-H2	CG14685		6.86783		0	0		KK100047	N	0	GD24905	N	0
Capr	CG18811		113.713		0	0		GD14011	N	0	GD13123	N	0
caps	CG11282		18.1162		0	0		GD3046	N	0	GD27097	N	0
Caps	CG33653		10.6951		0	0		GD25292	N	0	GD25291	N	0
capt	CG33979		98.7339		0	0		GD21996	N	0	GD21995	N	0
capu	CG3399		0.91587		0	0		GD34278	N	0	KK110404	N	0
car	CG12230		10.1771		0	0		GD4547	N	0	GD4548	N	0
Cas	CG13281		149.099		0	2		GD12648	N	2	GD12647	N	2
cas	CG2102		0.599889		0	0		GD2928	N	0	GD2929	N	0
CASK	CG6703		11.3444		0	0		GD34185	N	0	GD34184	N	0
casp	CG8400		53.4796		0	0		GD35419	N	0	GD35420	N	0
Cat	CG6871		69.3504		0	0		GD6283	N	0	KK103591	N	0
cathD	CG1548		513.438		0	0		GD31012	N	0	KK109651	N	0
Catsup	CG10449		67.634		0	0		GD7183	N	0	KK100095	N	0
cav	CG6219		9.64471		0	2		GD15022	N	1	GD15021	N	2
caz	CG3606		147.279		0	0		KK100291	N	0
cbc	CG5970		31.8376		0	0		GD20998	N	0	GD20999	N	0
Cbl	CG7037		17.3522		0	0		GD22335	N	0
Cbp20	CG12357		73.5591		0	2		GD50876	N	2	GD50433	N	2
Cbp80	CG7035		55.6634		0	0		GD22332	N	0	GD22331	N	0
cbs	CG4840		4.47303		0	0		KK103509	N	0	GD21959	N	0
cbt	CG4427		3.59131		0	0		GD15555	N	0
cbx	CG10536		14.9601		0	0		KK101755	N	0	GD16078	N	0
CCKLR-17D3	CG32540		2.32037		0	0		GD9154	N	0	GD1815	N	0
Ccn	CG32183		2.68746		0	0		KK101518	N	0	GD38208	N	0
CCS	CG17753		40.6651		0	0		GD20536	N	0	KK108665	N	0
Cct1	CG1049		23.7057		0	1		KK100575	N	1	GD18628	N	0
Cct2	CG18330		1.13615		0	0		KK105794	N	0
Cct5	CG8439		579.494		0	2		GD47742	N	2	GD24098	N	2
Cctgamma	CG8977		345.037		0	2		GD36070	N	2	GD36071	N	0
CDase	CG1471		12.3978		0	0		GD30189	N	0	GD30190	N	0
cdc14	CG7134		3.48706		0	0		GD27881	N	0	GD27880	N	0
cdc16	CG6759		24.0095		0	1		GD22419	N	1	GD44869	N	0
cdc2	CG5363		85.9218		0	2		GD41839	N	2	GD41838	N	2
cdc23	CG2508		14.5722		0	1		GD52280	N	1	GD52279	N	0
Cdc27	CG8610		30.7415		0	0		GD35985	N	0	GD35986	N	0
cdc2c	CG10498		28.9391		0	0		KK104959	N	0
Cdc37	CG12019		130.288		0	2		GD29182	N	2	GD47776	N	2
Cdc42	CG12530		162.232		0	0		KK100794	N	0
CDC45L	CG3658		20.4671		0	0		GD20705	N	0	GD41084	N	0
Cdep	CG31536		40.3684		0	0		GD25049	N	0	GD25050	N	0
CdGAPr	CG10538		11.1511		0	0		KK109407	N	0
cdi	CG6027		7.77138		0	0		GD43634	N	0	GD43633	N	0
Cdk12	CG7597		22.3447		0	2		GD25508	N	2	GD25510	N	2
Cdk4	CG5072		22.4547		0	0		GD40576	N	0	GD40577	N	0
Cdk5	CG8203		30.877		0	0		GD35856	N	0	GD35855	N	0
Cdk7	CG3319		66.0326		0	0		GD10442	N	0	KK103413	N	0
Cdk8	CG10572		13.3547		0	0		GD31264	N	0	GD45370	N	0
Cdk9	CG5179		20.7731		0	2		GD30448	N	2	GD30449	N	2
cdm	CG7212		32.634		0	0		GD40436	N	0
CdsA	CG7962		10.1767		0	0		KK103415	N	0	GD5121	N	0
Ced-12	CG5336		13.4936		0	0		GD10455	N	0	KK107590	N	0
ced-6	CG11804		4.07326		0	0		GD16313	N	0	KK108101	N	0
CG1962	CG1962		10.8031		0	0		GD33444	N	0
cenB1A	CG6742		64.7644		0	0		GD27738	N	0	GD27739	N	0
cenG1A	CG31811		39.6818		0	0		GD37521	N	0	KK100123	N	0
Cenp-C	CG31258		11.2375		0	2		GD33792	N	1	GD33790	N	2
Cep97	CG3980		18.0116		0	0		GD34774	N	0	GD34773	N	0
cer	CG10460		114.473		0	0		GD22751	N	0	GD22752	N	0
Cerk	CG16708		6.57254		0	0		GD43413	N	0	GD43412	N	0
cert	CG7207		6.7926		0	0		GD27914	N	0	KK103563	N	0
cerv	CG15645		24.8043		0	0		GD20206	N	0	GD52291	N	0
Cf2	CG11924		11.6678		0	0		GD48895	N	0	GD41086	N	0
cg	CG8367		43.197		0	2		GD2965	N	2	GD2966	N	0
CG10006	CG10006		0.0357012		0	0		GD44538	N	0	GD44539	N	0
CG10019	CG10019		5.65617		0	0		GD7292	N	0	GD7291	N	0
CG10026	CG10026		6.6163		0	0		GD46016	N	0	KK107452	N	0
CG10038	CG10038		37.3909		0	0		KK100272	N	0
CG10050	CG10050		5.86685		0	0		GD30021	N	0	GD30020	N	0
CG10053	CG10053		13.6823		0	0		GD50395	N	0	GD17972	N	0
CG10055	CG10055		22.3913		0	0		GD17973	N	0	KK104464	N	0
CG10063	CG10063		24.5181		0	1		GD37241	N	1	GD37242	N	0
CG10068	CG10068		12.3169		0	0		GD15948	N	0	GD15947	N	0
CG10069	CG10069		47.4168		0	0		GD6591	N	0	GD6589	N	0
CG10075	CG10075		28.4255		0	0		GD15399	N	0	GD50066	N	0
CG10082	CG10082		25.1017		0	0		GD38326	N	0	GD38327	N	0
CG10083	CG10083		20.3729		0	0		GD38331	N	0	GD38330	N	0
CG10089	CG10089		6.21802		0	0		KK108744	N	0	GD17991	N	0
CG10103	CG10103		77.8108		0	0		GD31174	N	0	KK100771	N	0
CG10107	CG10107		30.7206		0	0		GD18004	N	0	GD18005	N	0
CG10126	CG10126		2.60789		0	0		GD44104	N	0	GD44103	N	0
CG10133	CG10133		24.7497		0	0		GD18014	N	0	KK108848	N	0
CG10137	CG10137		3.77724		0	0		GD38343	N	0	GD38342	N	0
CG10139	CG10139		38.6788		0	0		GD44810	N	0
CG10144	CG10144		9.85354		0	0		KK18019	N	0	KK105952	N	0
CG10151	CG10151		3.52235		0	0		GD38347	N	0	KK109727	N	0
CG10153	CG10153		32.0975		0	0		GD31186	N	0	KK110564	N	0
CG10158	CG10158		30.7278		0	0		GD47389	N	0	GD47388	N	0
CG10165	CG10165		11.2392		0	0		GD3909	N	0	KK104220	N	0
CG10166	CG10166		82.1359		0	0		GD46385	N	0	GD13731	N	0
CG10171	CG10171		32.2659		0	0		GD43839	N	0	GD43837	N	0
CG10182	CG10182		0.694105		0	0		GD49090	N	0	GD49091	N	0
CG10184	CG10184		6.22431		0	0		KK104488	N	0	GD3311	N	0
CG10188	CG10188		6.33762		0	0		KK103391	N	0
CG10189	CG10189		50.6638		0	0		GD52087	N	0	GD51692	N	0
CG10194	CG10194		17.3017		0	0		GD41170	N	0	GD41171	N	0
CG10195	CG10195		18.0252		0	0		GD26771	N	0	GD26769	N	0
CG10208	CG10208		5.39212		0	0		GD31205	N	0
CG10209	CG10209		9.19616		0	0		GD28153	N	0	GD29042	N	0
CG1021	CG1021		27.8971		0	0		GD37338	N	0	GD37336	N	0
CG10214	CG10214		26.3666		0	0		GD18033	N	0	GD18035	N	0
CG10217	CG10217		14.5605		0	0		GD38357	N	0	GD38358	N	0
CG10219	CG10219		123.304		0	0		KK101739	N	0	GD26776	N	0
CG10222	CG10222		15.6936		0	0		GD18037	N	0	GD18038	N	0
CG1024	CG1024		15.2422		0	2		GD18599	N	2	GD18597	N	0
CG10249	CG10249		58.7993		0	0		GD15009	N	0
CG10253	CG10253		2.33388		0	0		GD3321	N	0
CG10254	CG10254		16.2978		0	0		GD15992	N	0	KK108657	N	0
CG10262	CG10262		3.98795		0	0		GD37672	N	0	KK109012	N	0
CG10265	CG10265		16.5796		0	0		GD18602	N	0	GD18603	N	0
CG10268	CG10268		17.1608		0	0		KK110640	N	0
CG10274	CG10274		12.4467		0	0		GD52407	N	0	GD27148	N	0
CG10277	CG10277		29.9128		0	0		GD7518	N	0	KK109001	N	0
CG10280	CG10280		1.91747		0	0		KK101800	N	0	GD5733	N	0
CG10283	CG10283		133.19		0	0		KK101168	N	0
CG10286	CG10286		35.804		0	0		GD16002	N	0	GD16003	N	0
CG10289	CG10289		26.9586		0	0		GD16006	N	0	GD16005	N	0
CG10298	CG10298		0.319873		0	0		KK104821	N	0	GD28706	N	0
CG10306	CG10306		224.279		0	0		KK105991	N	0
CG10321	CG10321		18.7286		0	0		GD31221	N	0	GD31223	N	0
CG10324	CG10324		8.47154		0	0		GD31226	N	0
CG10326	CG10326		80.819		0	0		GD47194	N	0	GD5894	N	0
CG10333	CG10333		39.3555		0	2		GD18133	N	0	GD18132	N	2
CG10336	CG10336		20.3578		0	0		KK104431	N	0	GD16019	N	0
CG10337	CG10337		34.3098		0	0		GD3912	N	0	GD3914	N	0
CG10338	CG10338		4.50552		0	0		GD3215	N	0	GD3216	N	0
CG10340	CG10340		66.3893		0	0		KK100617	N	0	GD16020	N	0
CG10341	CG10341		23.1539		0	0		GD52092	N	0	GD52091	N	0
CG10343	CG10343		38.6725		0	0		GD38380	N	0	GD38381	N	0
CG10344	CG10344		7.65408		0	0		GD48027	N	0	GD48026	N	0
CG10347	CG10347		44.7557		0	0		GD16025	N	0
CG10353	CG10353		125.333		0	0		GD5550	N	0	KK101569	N	0
CG10359	CG10359		22.6634		0	0		KK102670	N	0	GD4128	N	0
CG10365	CG10365		5.19658		0	0		GD16036	N	0	GD16037	N	0
CG10366	CG10366		9.1403		0	0		GD18606	N	0	KK106784	N	0
CG10375	CG10375		70.0523		0	0		GD16039	N	0	KK101460	N	0
CG10376	CG10376		25.3772		0	0		GD35473	N	0	GD35475	N	0
CG10383	CG10383		10.8339		0	0		GD33910	N	0	GD33911	N	0
CG10395	CG10395		26.8267		0	0		KK100578	N	0	GD31244	N	0
CG10396	CG10396		2.05891		0	0		GD1482	N	0	KK106700	N	0
CG10399	CG10399		3.32848		0	0		GD18616	N	0	GD18617	N	0
CG10405	CG10405		1.27571		0	0		GD43171	N	0	GD43170	N	0
CG10407	CG10407		23.9832		0	0		GD17837	N	0	KK104526	N	0
CG1041	CG1041		10.3548		0	0		KK106043	N	0
CG10413	CG10413		25.042		0	0		GD3882	N	0	GD3883	N	0
CG10417	CG10417		119.837		0	0		GD27259	N	0	KK106180	N	0
CG10418	CG10418		113.567		0	2		GD50245	N	2	KK105940	N	0
CG10420	CG10420		18.0155		0	0		GD1753	N	0	KK108354	N	0
CG10424	CG10424		34.9121		0	0		GD39667	N	0
CG10425	CG10425		21.7255		0	0		KK109284	N	0	GD6734	N	0
CG10426	CG10426		2.60006		0	0		GD16048	N	0	GD16048	N	0
CG10428	CG10428		13.3775		0	0		KK103714	N	0
CG10431	CG10431		0.647356		0	0		GD18620	N	0	GD18618	N	0
CG10435	CG10435		36.1058		0	0		GD38386	N	0	GD38384	N	0
CG10440	CG10440		44.9125		0	0		KK110265	N	0
CG10444	CG10444		59.2495		0	0		GD4722	N	0	KK107008	N	0
CG10445	CG10445		16.8141		0	0		KK104753	N	0
CG10462	CG10462		21.538		0	0		GD31246	N	0	GD31247	N	0
CG10465	CG10465		60.3845		0	0		KK107131	N	0
CG10466	CG10466		19.6365		0	0		GD23367	N	0	GD23368	N	0
CG10467	CG10467		10.9468		0	0		GD27263	N	0	GD27262	N	0
CG10469	CG10469		5.12005		0	0		GD27127	N	0
CG10470	CG10470		93.8502		0	0		KK103707	N	0	GD3897	N	0
CG10472	CG10472		3.7709		0	0		KK102572	N	0	GD19856	N	0
CG10479	CG10479		1.52111		0	0		KK106226	N	0	GD45098	N	0
CG10492	CG10492		13.2439		0	0		GD12356	N	0
CG10494	CG10494		4.48328		0	0		GD16058	N	0	GD16059	N	0
CG10495	CG10495		13.8531		0	0		GD18631	N	0	KK109883	N	0
CG10496	CG10496		12.7819		0	2		GD16061	N	0	KK104173	N	2
CG10508	CG10508		0.46787		0	0		KK102744	N	0	GD48115	N	0
CG10512	CG10512		44.0814		0	0		KK102080	N	0	GD27272	N	0
CG10527	CG10527		46.7626		0	0		GD16065	N	0	GD16064	N	0
CG10543	CG10543		8.1028		0	0		GD30888	N	0	KK103520	N	0
CG10555	CG10555		25.1956		0	1		GD50115	N	1	GD50116	N	0
CG10561	CG10561		3.43888		0	0		GD16963	N	0
CG10566	CG10566		3.09708		0	0		GD27282	N	0	GD27281	N	0
CG10576	CG10576		286.36		0	0		KK107140	N	0	GD28761	N	0
CG10581	CG10581		8.54564		0	0		GD18650	N	0	GD48315	N	0
CG10584	CG10584		14.8518		0	0		GD28682	N	0	GD28681	N	0
CG10585	CG10585		21.4952		0	0		GD31273	N	0	GD31272	N	0
CG10590	CG10590		37.2639		0	0		GD5036	N	0	GD5035	N	0
CG10600	CG10600		34.4838		0	0		GD31276	N	0	GD31277	N	0
CG10602	CG10602		91.1942		0	0		GD31281	N	0	GD31280	N	0
CG10623	CG10623		71.9126		0	0		GD31295	N	0	GD31294	N	0
CG10625	CG10625		6.63398		0	0		KK102369	N	0	GD26780	N	0
CG10627	CG10627		33.4885		0	0		KK105398	N	0	GD31298	N	0
CG10628	CG10628		35.5494		0	0		GD31301	N	0	GD47392	N	0
CG10635	CG10635		130.926		0	0		GD35481	N	0	GD46219	N	0
CG10638	CG10638		240.168		0	0		GD31306	N	0	GD41786	N	0
CG10639	CG10639		5.06515		0	0		GD30737	N	0	KK103602	N	0
CG10641	CG10641		104.102		0	0		GD31308	N	0	GD31307	N	0
CG10646	CG10646		30.9587		0	0		GD38397	N	0	GD38396	N	0
CG10654	CG10654		2.98159		0	0		KK105179	N	0	GD18658	N	0
CG10657	CG10657		1.24939		0	0		GD3326	N	0	GD3327	N	0
CG10660	CG10660		1.01994		0	0		GD31315	N	0
CG10664	CG10664		430.69		0	2		GD3923	N	2	KK109338	N	0
CG10669	CG10669		5.22755		0	0		GD14732	N	0	KK104138	N	0
CG10671	CG10671		32.3451		0	0		GD44433	N	0	GD44435	N	0
CG10672	CG10672		43.2619		0	0		GD18661	N	0	GD18662	N	0
CG10673	CG10673		33.4618		0	0		GD27301	N	0
CG10674	CG10674		65.8189		0	0		GD11366	N	0	KK107329	N	0
CG10681	CG10681		10.6663		0	0		GD27304	N	0	GD27305	N	0
CG10688	CG10688		29.6766		0	0		GD39716	N	0	GD39715	N	0
CG10702	CG10702		2.12726		0	0		GD3691	N	0	GD27052	N	0
CG10703	CG10703		21.1379		0	0		GD35487	N	0	GD35486	N	0
CG10721	CG10721		13.5797		0	0		GD33099	N	0	GD33098	N	0
CG10732	CG10732		10.0217		0	0		GD18664	N	0	GD18666	N	0
CG10737	CG10737		4.37347		0	0		GD8997	N	0	GD8996	N	0
CG1074	CG1074		25.7379		0	0		GD35488	N	0	KK110164	N	0
CG10741	CG10741		22.3731		0	0		GD31340	N	0
CG10747	CG10747		8.20989		0	0		GD38403	N	0
CG10754	CG10754		68.9015		0	2		GD31347	N	2	GD31346	N	2
CG10777	CG10777		22.1556		0	0		GD46933	N	0	KK109465	N	0
CG10778	CG10778		18.134		0	0		GD3166	N	0	KK104188	N	0
CG10795	CG10795		19.1648		0	0		GD8833	N	0	KK110153	N	0
CG10802	CG10802		99.6161		0	0		GD31353	N	0	GD39765	N	0
CG10803	CG10803		15.3217		0	0		GD27318	N	0	KK106599	N	0
CG10809	CG10809		25.2442		0	0		GD38408	N	0	GD38407	N	0
CG10825	CG10825		8.24001		0	0		GD31360	N	0	GD31359	N	0
CG10834	CG10834		4.67412		0	0		KK101818	N	0
CG10864	CG10864		1.01775		0	0		KK107858	N	0	GD8302	N	0
CG10866	CG10866		11.9683		0	0		GD3234	N	0	KK103397	N	0
CG10874	CG10874		22.8424		0	0		KK109456	N	0
CG10877	CG10877		2.04407		0	0		GD45750	N	0
CG10889	CG10889		11.121		0	0		GD27330	N	0
CG10898	CG10898		10.1565		0	0		GD13643	N	0	GD14910	N	0
CG10903	CG10903		30.3552		0	2		GD27334	N	0	KK109610	N	2
CG10904	CG10904		20.7188		0	0		GD38415	N	0	GD38416	N	0
CG10907	CG10907		21.1919		0	0		GD16085	N	0	KK103623	N	0
CG1091	CG1091		57.6522		0	0		GD16088	N	0	GD16089	N	0
CG10914	CG10914		13.6538		0	0		GD38419	N	0	GD38420	N	0
CG10915	CG10915		28.6294		0	0		GD31377	N	0	GD31375	N	0
CG10916	CG10916		112.899		0	0		GD31379	N	0	KK107518	N	0
CG10927	CG10927		7.00434		0	0		GD16094	N	0	GD16095	N	0
CG10932	CG10932		53.4048		0	0		GD16099	N	0
CG10933	CG10933		6.17551		0	0		GD16103	N	0	GD46724	N	0
CG10947	CG10947		29.8328		0	0		GD16116	N	0	GD16117	N	0
CG10948	CG10948		13.6391		0	0		GD31388	N	0	GD31386	N	0
CG10949	CG10949		14.2722		0	0		GD38425	N	0	GD38426	N	0
CG10958	CG10958		4.93042		0	0		GD26763	N	0	KK108726	N	0
CG10959	CG10959		6.2934		0	0		KK102191	N	0	GD16123	N	0
CG10960	CG10960		3.01706		0	0		GD8359	N	0
CG10973	CG10973		25.9707		0	0		GD41464	N	0	GD41463	N	0
CG10979	CG10979		33.4763		0	1		GD16144	N	1	GD16145	N	0
CG10984	CG10984		28.502		0	0		GD15627	N	0	KK110273	N	0
CG10990	CG10990		178.138		0	0		GD16160	N	0	GD16162	N	0
CG10992	CG10992		211.11		0	0		KK108315	N	0	GD45345	N	0
CG11007	CG11007		57.2945		0	0		GD40833	N	0
CG11009	CG11009		112.088		0	0		GD16173	N	0	KK108260	N	0
CG11030	CG11030		36.9516		0	2		GD31398	N	2
CG11035	CG11035		7.44168		0	0		GD8478	N	0	GD8479	N	0
CG1104	CG1104		17.3049		0	0		GD31406	N	0	KK105147	N	0
CG11041	CG11041		1.52029		0	0		KK108405	N	0	GD45061	N	0
CG11043	CG11043		0.0409249		0	0		KK106347	N	0
CG1105	CG1105		21.4286		0	0		GD28305	N	0	GD28308	N	0
CG11050	CG11050		31.43		0	0		GD12371	N	0	KK107837	N	0
CG11052	CG11052		1.13856		0	0		KK104639	N	0	GD23373	N	0
CG11055	CG11055		18.892		0	0		GD18686	N	0	KK109336	N	0
CG11070	CG11070		13.0418		0	0		GD31414	N	0	GD31413	N	0
CG11071	CG11071		7.38509		0	0		GD37615	N	0	GD37616	N	0
CG11076	CG11076		71.4827		0	0		GD31418	N	0	GD31417	N	0
CG11077	CG11077		52.2204		0	0		GD42671	N	0	KK104377	N	0
CG11089	CG11089		31.8351		0	0		GD31420	N	0
CG1109	CG1109		32.0451		0	2		GD16186	N	2	KK108830	N	0
CG11093	CG11093		1.11547		0	0		KK103367	N	0	GD15478	N	0
CG11095	CG11095		7.10307		0	0		GD37911	N	0	GD37910	N	0
CG11103	CG11103		20.1538		0	0		GD5562	N	0	KK110763	N	0
CG11107	CG11107		87.5191		0	0		GD44119	N	0
CG11109	CG11109		34.7566		0	0		GD17528	N	0	GD17525	N	0
CG11110	CG11110		13.1404		0	0		GD3801	N	0	KK106768	N	0
CG11120	CG11120		57.1637		0	0		GD18141	N	0	KK107351	N	0
CG11123	CG11123		29.666		0	0		KK101297	N	0	GD18142	N	0
CG11125	CG11125		13.9058		0	0		KK107379	N	0	GD18143	N	0
CG11127	CG11127		19.4679		0	0		KK105790	N	0	GD3994	N	0
CG11133	CG11133		10.1855		0	0		GD18149	N	0	GD18150	N	0
CG11137	CG11137		199.367		0	0		GD8463	N	0	GD48241	N	0
CG11138	CG11138		23.5142		0	0		GD40150	N	0	GD18154	N	0
CG11141	CG11141		22.0536		0	0		GD18157	N	0	GD45384	N	0
CG11148	CG11148		52.3107		0	0		GD18159	N	0	GD18158	N	0
CG11151	CG11151		51.3242		0	0		GD18129	N	0	GD18130	N	0
CG11155	CG11155		2.90853		0	0		KK100883	N	0	GD11963	N	0
CG11158	CG11158		0.448372		0	0		GD47376	N	0	GD47375	N	0
CG1116	CG1116		26.4025		0	0		KK104878	N	0	GD18161	N	0
CG11163	CG11163		24.2936		0	0		GD13311	N	0	KK107931	N	0
CG11164	CG11164		20.8082		0	0		GD3180	N	0	KK103608	N	0
CG11168	CG11168		6.85845		0	0		GD18171	N	0	GD18170	N	0
CG11170	CG11170		21.233		0	0		GD41302	N	0	KK106277	N	0
CG11178	CG11178		8.85179		0	0		GD18178	N	0
CG11180	CG11180		10.8188		0	0		GD31438	N	0	GD31439	N	0
CG11188	CG11188		41.0934		0	2		GD18182	N	2	KK106977	N	1
CG11190	CG11190		39.3959		0	0		GD14823	N	0	GD14821	N	0
CG11200	CG11200		25.0029		0	0		KK101697	N	0	GD4725	N	0
CG11208	CG11208		103.402		0	0		GD4720	N	0	KK104378	N	0
CG11210	CG11210		14.9947		0	0		GD7363	N	0	KK106921	N	0
CG11241	CG11241		1.60547		0	0		KK110651	N	0
CG11242	CG11242		75.8868		0	0		GD38466	N	0	GD38463	N	0
CG11247	CG11247		20.1421		0	0		GD52116	N	0	GD52117	N	0
CG11248	CG11248		5.38121		0	0		GD42950	N	0	GD42951	N	0
CG11253	CG11253		0.71629		0	0		KK105377	N	0
CG11255	CG11255		47.0764		0	0		GD17534	N	0	GD17533	N	0
CG11257	CG11257		6.99377		0	0		GD31475	N	0	GD31474	N	0
CG11261	CG11261		10.8187		0	0		GD31479	N	0	GD31478	N	0
CG11263	CG11263		20.6063		0	0		GD31112	N	0	GD31113	N	0
CG11267	CG11267		487.413		0	1		GD47087	N	1
CG11279	CG11279		74.4757		0	0		GD52591	N	0
CG11284	CG11284		103.965		0	0		GD31483	N	0	GD31482	N	0
CG1129	CG1129		35.5998		0	0		GD38471	N	0
CG11306	CG11306		49.4317		0	0		GD8447	N	0	GD8448	N	0
CG11307	CG11307		11.3159		0	0		KK108230	N	0	GD30050	N	0
CG11309	CG11309		22.4128		0	0		GD7514	N	0	GD7513	N	0
CG11319	CG11319		8.53883		0	0		GD7621	N	0
CG11329	CG11329		34.1264		0	0		GD18065	N	0	GD18062	N	0
CG11334	CG11334		47.3677		0	0		GD38486	N	0	GD38485	N	0
CG11337	CG11337		12.5235		0	0		GD16422	N	0	GD16420	N	0
CG1134	CG1134		20.041		0	0		GD7482	N	0	GD7481	N	0
CG11342	CG11342		7.38562		0	0		GD38488	N	0
CG11353	CG11353		3.85715		0	0		KK103957	N	0
CG11357	CG11357		61.4654		0	0		GD5027	N	0	KK108467	N	0
CG11360	CG11360		40.8612		0	0		GD38492	N	0	GD38492	N	0
CG11367	CG11367		4.56198		0	0		KK103409	N	0	GD40900	N	0
CG11374	CG11374		1.37001		0	0		GD15562	N	0
CG11376	CG11376		18.535		0	0		GD40673	N	0
CG11377	CG11377		46.3615		0	0		KK107205	N	0
CG11388	CG11388		15.9662		0	0		GD3604	N	0	GD41433	N	0
CG11396	CG11396		25.4979		0	0		GD18073	N	0	GD18074	N	0
CG11398	CG11398		6.84708		0	0		KK102059	N	0	GD18075	N	0
CG1140	CG1140		34.84		0	0		GD22860	N	0	GD22859	N	0
CG11400	CG11400		1.01056		0	1		GD51356	N	1	GD51355	N	0
CG11403	CG11403		31.4162		0	0		KK105364	N	0
CG11412	CG11412		63.8984		0	0		KK101769	N	0	GD49370	N	0
CG11414	CG11414		32.629		0	0		GD31495	N	0	GD31494	N	0
CG11417	CG11417		46.4648		0	2		GD18087	N	2	GD18088	N	2
CG11418	CG11418		27.9894		0	0		GD31497	N	0
CG11426	CG11426		0.94284		0	0		GD42599	N	0	GD42600	N	0
CG1143	CG1143		1.60894		0	0		GD47644	N	0	GD18842	N	0
CG11444	CG11444		114.836		0	0		GD50276	N	0	GD31501	N	0
CG11447	CG11447		26.8728		0	0		GD16199	N	0	KK110677	N	0
CG11448	CG11448		30.9471		0	0		GD16202	N	0	GD16203	N	0
CG11454	CG11454		25.6542		0	0		GD45118	N	0	GD45116	N	0
CG11455	CG11455		217.042		0	0		KK102062	N	0	GD12838	N	0
CG11456	CG11456		14.6638		0	0		KK105547	N	0	GD16204	N	0
CG11459	CG11459		1.0733		0	0		GD16573	N	0	GD48053	N	0
CG1146	CG1146		7.82109		0	0		GD7450	N	0	GD7451	N	0
CG11474	CG11474		11.5244		0	0		GD31507	N	0	GD31506	N	0
CG11475	CG11475		0.820653		0	0		GD22864	N	0	GD22865	N	0
CG11486	CG11486		19.9632		0	0		GD51713	N	0	GD51711	N	0
CG11490	CG11490		21.1129		0	0		GD20040	N	0	KK109668	N	0
CG11504	CG11504		47.9729		0	0		GD39721	N	0
CG11505	CG11505		26.4876		0	0		GD15286	N	0	GD15287	N	0
CG11523	CG11523		27.0165		0	0		GD46794	N	0	KK106810	N	0
CG11526	CG11526		38.0782		0	0		GD16212	N	0	GD16211	N	0
CG11534	CG11534		15.9495		0	0		GD16216	N	0	KK108938	N	0
CG11537	CG11537		47.933		0	0		KK103941	N	0	GD4118	N	0
CG11539	CG11539		11.5916		0	0		GD49580	N	0	GD31518	N	0
CG11555	CG11555		29.6294		0	2		GD38527	N	2	GD48631	N	0
CG11560	CG11560		15.5082		0	0		GD20051	N	0
CG11562	CG11562		38.0446		0	0		KK102365	N	0	GD2497	N	0
CG11566	CG11566		0.639912		0	0		GD30060	N	0	GD8706	N	0
CG11576	CG11576		12.836		0	0		GD7578	N	0	GD7577	N	0
CG11577	CG11577		60.9632		0	0		GD14335	N	0	GD14334	N	0
CG11583	CG11583		49.3751		0	2		GD34478	N	2	GD34479	N	0
CG11586	CG11586		33.4226		0	1		GD31531	N	1	GD31532	N	1
CG11590	CG11590		76.0155		0	0		KK104170	N	0	GD19867	N	0
CG11592	CG11592		1.15636		0	0		GD2495	N	0	KK104099	N	0
CG11593	CG11593		26.829		0	0		GD46728	N	0	GD16227	N	0
CG11594	CG11594		0.0962515		0	0		GD28311	N	0	KK105487	N	0
CG11596	CG11596		54.8191		0	0		GD35505	N	0	GD35506	N	0
CG11597	CG11597		13.2468		0	0		GD38541	N	0	GD38540	N	0
CG11598	CG11598		0.642697		0	0		GD49831	N	0	KK103262	N	0
CG11601	CG11601		13.323		0	0		GD42736	N	0	GD50813	N	0
CG1161	CG1161		113.358		0	0		KK102003	N	0	GD44964	N	0
CG11617	CG11617		0.424862		0	1		GD30534	N	0	GD30533	N	1
CG11637	CG11637		0.566015		0	0		GD48786	N	0	GD9092	N	0
CG11652	CG11652		114.389		0	0		GD38549	N	0
CG11655	CG11655		13.6364		0	0		GD9131	N	0
CG11658	CG11658		14.8721		0	0		GD16255	N	0	KK108611	N	0
CG11660	CG11660		39.3409		0	2		KK105395	N	0	GD18526	N	2
CG11665	CG11665		52.6746		0	0		GD7314	N	0
CG11671	CG11671		46.7023		0	0		GD41146	N	0	KK101929	N	0
CG11679	CG11679		35.9515		0	1		GD14834	N	1	KK103479	N	0
CG11686	CG11686		4.49572		0	0		GD19774	N	0
CG11699	CG11699		51.8231		0	0		KK101491	N	0	GD15861	N	0
CG11710	CG11710		55.765		0	0		KK109760	N	0
CG11714	CG11714		2.31249		0	0		GD50558	N	0	GD31116	N	0
CG1172	CG1172		19.4291		0	0		GD44113	N	0
CG11722	CG11722		18.5255		0	0		KK104443	N	0	GD44114	N	0
CG11723	CG11723		27.0587		0	0		GD39723	N	0
CG11727	CG11727		13.5747		0	0		GD17549	N	0	GD17548	N	0
CG11737	CG11737		15.2952		0	0		GD5807	N	0	KK108872	N	0
CG11750	CG11750		68.5404		0	0		GD45978	N	0	GD45980	N	0
CG11752	CG11752		139.535		0	0		GD16293	N	0	GD16292	N	0
CG11753	CG11753		28.0724		0	0		GD33829	N	0	GD33830	N	0
CG11755	CG11755		26.7433		0	0		GD17556	N	0	GD17555	N	0
CG11756	CG11756		2.35607		0	0		GD17807	N	0	GD17804	N	0
CG11760	CG11760		5.92233		0	0		GD11925	N	0
CG11771	CG11771		53.3434		0	0		KK108188	N	0	GD18946	N	0
CG11777	CG11777		21.4734		0	0		KK104435	N	0
CG11781	CG11781		119.873		0	0		GD49584	N	0	GD49583	N	0
CG11784	CG11784		45.4155		0	0		GD31040	N	0	GD31041	N	0
CG11788	CG11788		17.2608		0	1		GD47247	N	1	GD47245	N	0
CG11791	CG11791		29.9664		0	0		GD45016	N	0	KK107520	N	0
CG11796	CG11796		0.069956		0	0		GD31563	N	0	GD31564	N	0
CG11802	CG11802		14.7599		0	0		GD31567	N	0	GD31570	N	0
CG11807	CG11807		8.28709		0	0		GD38564	N	0	GD38566	N	0
CG11808	CG11808		19.785		0	0		KK100940	N	0	GD16319	N	0
CG11811	CG11811		48.0206		0	0		GD30917	N	0	GD30915	N	0
CG11825	CG11825		1.16825		0	0		GD49834	N	0	GD33916	N	0
CG11837	CG11837		38.4351		0	0		GD38574	N	0
CG11839	CG11839		38.0418		0	0		GD31576	N	0	GD31577	N	0
CG11842	CG11842		1.13614		0	0		GD14851	N	0	GD14853	N	0
CG11843	CG11843		0.70352		0	0		KK103208	N	0
CG11851	CG11851		14.3255		0	0		GD3420	N	0	GD3419	N	0
CG11857	CG11857		69.9019		0	0		GD23203	N	0	GD23204	N	0
CG11858	CG11858		82.7891		0	0		GD49585	N	0	GD31579	N	0
CG11859	CG11859		38.7595		0	1		GD31580	N	1	GD47401	N	0
CG11866	CG11866		2.66271		0	0		GD31583	N	0	GD31582	N	0
CG11873	CG11873		13.4926		0	2		GD16338	N	2	GD16337	N	0
CG11874	CG11874		31.6836		0	0		GD4418	N	0	GD4419	N	0
CG11875	CG11875		33.1723		0	0		GD16342	N	0	KK109814	N	0
CG11876	CG11876		79.1059		0	0		KK104022	N	0
CG11877	CG11877		27.6461		0	0		GD49372	N	0	KK108559	N	0
CG11880	CG11880		2.93412		0	0		GD22869	N	0	GD22867	N	0
CG11882	CG11882		16.715		0	0		GD38588	N	0	KK107216	N	0
CG11883	CG11883		58.637		0	0		GD38590	N	0	KK106744	N	0
CG11885	CG11885		36.2405		0	0		KK101147	N	0
CG11897	CG11897		85.0844		0	0		GD28260	N	0	GD28259	N	0
CG11899	CG11899		48.3485		0	0		GD43549	N	0	GD16360	N	0
CG11902	CG11902		5.29516		0	0		GD16361	N	0
CG11906	CG11906		12.0209		0	0		KK100083	N	0	GD16364	N	0
CG11919	CG11919		4.3291		0	0		GD32430	N	0	GD32429	N	0
CG11920	CG11920		41.9798		0	0		KK103564	N	0	KK103564	N	0
CG11926	CG11926		33.9747		0	0		GD38601	N	0	GD38600	N	0
CG11927	CG11927		28.5998		0	0		GD20089	N	0
CG11964	CG11964		30.1429		0	0		GD35511	N	0	GD35512	N	0
CG11970	CG11970		7.80049		0	0		KK110667	N	0
CG11975	CG11975		36.596		0	0		GD26799	N	0	GD26800	N	0
CG11980	CG11980		54.3225		0	0		GD38616	N	0
CG11982	CG11982		48.923		0	0		GD38620	N	0	GD38623	N	0
CG11983	CG11983		2.88336		0	0		GD31609	N	0	GD31610	N	0
CG11984	CG11984		49.6341		0	0		GD31613	N	0	GD31615	N	0
CG11985	CG11985		143.858		0	2		GD22772	N	2	GD22773	N	1
CG11986	CG11986		32.0409		0	0		GD20136	N	0	KK106970	N	0
CG11999	CG11999		96.8857		0	0		GD16423	N	0	GD16426	N	0
CG12001	CG12001		9.45585		0	0		GD16383	N	0
CG12003	CG12003		0.31834		0	0		GD51925	N	0
CG12004	CG12004		31.1537		0	0		KK101732	N	0	GD10287	N	0
CG12006	CG12006		24.3944		0	0		GD39481	N	0
CG12007	CG12007		28.813		0	0		GD20137	N	0	GD47403	N	0
CG12010	CG12010		11.0504		0	0		GD6463	N	0	KK105580	N	0
CG12012	CG12012		70.6309		0	0		GD33097	N	0	KK105505	N	0
CG12014	CG12014		7.75796		0	0		GD13990	N	0	KK105970	N	0
CG12016	CG12016		37.5312		0	0		GD22872	N	0	GD22871	N	0
CG12018	CG12018		68.7034		0	0		GD13621	N	0	KK108565	N	0
CG12024	CG12024		9.01837		0	0		GD20143	N	0
CG12025	CG12025		57.0067		0	0		GD4098	N	0	KK104336	N	0
CG12034	CG12034		58.8272		0	0		KK107062	N	0
CG12042	CG12042		22.8272		0	0		GD31624	N	0	GD31623	N	0
CG12050	CG12050		32.3264		0	2		KK103935	N	0	GD42976	N	2
CG12054	CG12054		8.0442		0	0		GD45986	N	0	GD45983	N	0
CG12056	CG12056		14.7832		0	0		KK100743	N	0
CG12065	CG12065		142.733		0	0		GD31120	N	0	GD31121	N	0
CG12071	CG12071		1.24086		0	0		KK101953	N	0
CG12077	CG12077		10.6372		0	0		KK103915	N	0	GD4125	N	0
CG12081	CG12081		27.8678		0	0		GD31642	N	0	GD31643	N	0
CG12082	CG12082		113.352		0	0		GD17568	N	0	GD17567	N	0
CG12084	CG12084		20.0276		0	0		GD31646	N	0	GD31647	N	0
CG12090	CG12090		16.1675		0	0		GD16390	N	0	KK110386	N	0
CG12091	CG12091		66.0885		0	0		GD13987	N	0	GD13985	N	0
CG12093	CG12093		70.9885		0	0		GD41293	N	0
CG12096	CG12096		51.6934		0	0		KK104492	N	0
CG12099	CG12099		62.0513		0	0		GD18734	N	0	KK109293	N	0
CG12104	CG12104		12.2637		0	0		GD16398	N	0	KK107189	N	0
CG12106	CG12106		15.6334		0	0		GD16399	N	0	GD16400	N	0
CG12107	CG12107		72.6491		0	0		GD8731	N	0	KK110293	N	0
CG12112	CG12112		35.6631		0	0		GD44095	N	0	GD44094	N	0
CG12118	CG12118		18.7964		0	0		GD13340	N	0	GD39688	N	0
CG12121	CG12121		38.2234		0	0		KK103605	N	0
CG12123	CG12123		10.1901		0	0		GD17023	N	0	GD17021	N	0
CG12125	CG12125		21.6508		0	0		GD5492	N	0	KK110737	N	0
CG12128	CG12128		10.1926		0	0		GD42979	N	0	GD41481	N	0
CG12129	CG12129		35.6395		0	0		GD17065	N	0	GD17066	N	0
CG12134	CG12134		40.706		0	0		GD31655	N	0	GD31654	N	0
CG12140	CG12140		42.6563		0	0		GD15508	N	0	KK110540	N	0
CG12155	CG12155		25.9663		0	0		GD38628	N	0	GD38627	N	0
CG12159	CG12159		63.9938		0	0		GD33226	N	0	GD33227	N	0
CG12163	CG12163		135.379		0	0		GD46407	N	0	GD46406	N	0
CG12170	CG12170		29.2287		0	0		GD31673	N	0	GD31672	N	0
CG12171	CG12171		79.7471		0	0		GD47411	N	0	GD17046	N	0
CG12173	CG12173		71.265		0	0		GD31674	N	0	GD31676	N	0
CG12177	CG12177		2.09197		0	0		GD17049	N	0
CG12179	CG12179		4.34711		0	0		GD50451	N	0	GD31680	N	0
CG1218	CG1218		31.1761		0	0		GD31685	N	0	GD46777	N	0
CG12182	CG12182		6.80601		0	0		GD17067	N	0	KK109708	N	0
CG12200	CG12200		4.53659		0	0		GD50229	N	0	GD31688	N	0
CG12203	CG12203		104.556		0	0		GD42983	N	0	GD42984	N	0
CG12204	CG12204		9.16137		0	0		KK106367	N	0	GD17052	N	0
CG12207	CG12207		14.2998		0	0		KK104574	N	0	GD18747	N	0
CG12213	CG12213		21.7403		0	0		GD33332	N	0	GD40616	N	0
CG12219	CG12219		20.5104		0	0		GD48956	N	0	GD31697	N	0
CG12224	CG12224		17.4721		0	0		GD31700	N	0
CG12236	CG12236		6.22858		0	0		KK100972	N	0
CG12237	CG12237		41.0472		0	0		KK109441	N	0
CG12253	CG12253		31.9367		0	0		GD31719	N	0	GD31720	N	0
CG12259	CG12259		28.5901		0	1		GD38643	N	1	GD38646	N	0
CG12262	CG12262		102.561		0	0		KK107820	N	0	GD15053	N	0
CG12263	CG12263		12.0471		0	0		GD10060	N	0
CG12264	CG12264		152.993		0	0		KK105106	N	0
CG12267	CG12267		8.93549		0	2		GD37596	N	2	GD37597	N	2
CG12269	CG12269		1.63725		0	0		GD39388	N	0	GD39387	N	0
CG1227	CG1227		16.2461		0	0		GD38648	N	0	GD38647	N	0
CG12272	CG12272		14.0884		0	0		GD18750	N	0	GD18749	N	0
CG12279	CG12279		59.8294		0	0		GD44123	N	0
CG12290	CG12290		44.0226		0	0		GD1246	N	0	GD1247	N	0
CG12301	CG12301		14.6837		0	2		GD51732	N	2	GD51733	N	2
CG12304	CG12304		142.914		0	0		GD38655	N	0	GD38654	N	0
CG12307	CG12307		5.35166		0	0		GD17074	N	0	GD17072	N	0
CG12316	CG12316		10.5143		0	0		GD42988	N	0	GD42991	N	0
CG12320	CG12320		11.943		0	0		GD17780	N	0	GD17781	N	0
CG12321	CG12321		76.4181		0	0		GD17077	N	0	KK106486	N	0
CG12325	CG12325		14.2615		0	2		GD31726	N	2	GD31728	N	2
CG1233	CG1233		7.69053		0	0		GD31731	N	0	GD31730	N	0
CG12333	CG12333		15.3145		0	0		GD23091	N	0	KK103639	N	0
CG1234	CG1234		24.2645		0	2		GD17084	N	2	GD17083	N	2
CG12341	CG12341		10.9588		0	0		GD7391	N	0
CG12343	CG12343		40.9497		0	0		GD31738	N	0	GD31737	N	0
CG12344	CG12344		4.48415		0	0		KK103271	N	0	GD37165	N	0
CG1236	CG1236		53.9252		0	0		GD17791	N	0	GD17789	N	0
CG12360	CG12360		37.4768		0	0		GD41487	N	0	GD41486	N	0
CG12374	CG12374		0.50607		0	0		GD13919	N	0	KK101566	N	0
CG12375	CG12375		33.0198		0	0		KK108253	N	0	GD45309	N	0
CG12379	CG12379		36.9505		0	0		GD35662	N	0	GD49830	N	0
CG12384	CG12384		57.6148		0	0		KK103293	N	0	GD36388	N	0
CG1239	CG1239		16.2706		0	2		GD17100	N	2	KK109308	N	0
CG12391	CG12391		31.7323		0	0		GD43265	N	0	GD43264	N	0
CG12393	CG12393		26.4937		0	0		KK104339	N	0
CG12400	CG12400		336.381		0	0		GD37463	N	0	GD37462	N	0
CG12404	CG12404		74.3606		0	0		GD1463	N	0	KK106143	N	0
CG12413	CG12413		12.5581		0	0		KK105672	N	0
CG12424	CG12424		25.7631		0	0		GD25222	N	0	GD24526	N	0
CG12428	CG12428		5.47729		0	0		KK108291	N	0
CG12477	CG12477		0.938434		0	0		KK102882	N	0	GD31944	N	0
CG12484	CG12484		12.9782		0	0		KK104814	N	0	GD25576	N	0
CG12499	CG12499		8.02356		0	0		GD24550	N	0
CG12508	CG12508		0.987769		0	0		GD35666	N	0	GD35667	N	0
CG12519	CG12519		5.27942		0	0		KK109054	N	0
CG12520	CG12520		7.63858		0	0		GD47625	N	0	GD15216	N	0
CG12535	CG12535		9.79354		0	0		GD49939	N	0	GD49936	N	0
CG12540	CG12540		22.6879		0	0		KK104591	N	0	KK104591	N	0
CG12541	CG12541		1.09703		0	0		KK102680	N	0
CG12560	CG12560		3.58311		0	0		GD29726	N	0	GD29725	N	0
CG12567	CG12567		36.5169		0	0		GD47418	N	0	GD47419	N	0
CG12576	CG12576		68.5892		0	0		GD51205	N	0	KK104261	N	0
CG12582	CG12582		44.7516		0	0		GD15028	N	0	KK110464	N	0
CG12592	CG12592		0.721696		0	0		GD44143	N	0	KK109213	N	0
CG12608	CG12608		28.2687		0	0		GD49840	N	0
CG1265	CG1265		58.3996		0	0		KK101403	N	0	GD44951	N	0
CG12655	CG12655		4.15672		0	0		GD8635	N	0	KK103223	N	0
CG12659	CG12659		12.3063		0	0		GD31759	N	0	GD31757	N	0
CG12702	CG12702		43.1283		0	0		GD24588	N	0	GD24589	N	0
CG12703	CG12703		35.5729		0	0		KK110698	N	0
CG1271	CG1271		9.91337		0	0		GD13044	N	0	KK110178	N	0
CG12713	CG12713		12.591		0	0		GD17296	N	0	GD17295	N	0
CG12717	CG12717		5.43525		0	0		GD17299	N	0	GD17298	N	0
CG12728	CG12728		11.1539		0	0		GD24592	N	0	GD52286	N	0
CG12730	CG12730		26.4162		0	0		KK109016	N	0
CG12746	CG12746		14.1457		0	0		GD33313	N	0	GD33314	N	0
CG1275	CG1275		41.1915		0	0		GD4103	N	0	KK105418	N	0
CG12768	CG12768		39.5193		0	0		GD24608	N	0	GD24609	N	0
CG12772	CG12772		6.16655		0	0		GD46140	N	0	GD46141	N	0
CG12773	CG12773		46.9474		0	0		GD9899	N	0	KK108667	N	0
CG12788	CG12788		33.1891		0	0		GD23045	N	0	GD23044	N	0
CG12795	CG12795		38.2148		0	0		GD32019	N	0	GD32018	N	0
CG12811	CG12811		26.9902		0	0		KK101055	N	0
CG12814	CG12814		1.1745		0	0		GD9066	N	0	KK104035	N	0
CG12818	CG12818		18.4108		0	0		GD31898	N	0	GD46248	N	0
CG12821	CG12821		10.2023		0	0		KK106317	N	0
CG12822	CG12822		21.1745		0	0		GD32029	N	0	GD32031	N	0
CG12825	CG12825		2.0402		0	0		GD8732	N	0	KK103992	N	0
CG12853	CG12853		3.28726		0	0		GD33809	N	0	GD47729	N	0
CG12859	CG12859		125.758		0	2		GD8786	N	0	GD8787	N	2
CG12863	CG12863		6.47424		0	0		KK107989	N	0
CG12868	CG12868		72.621		0	0		GD32423	N	0	GD32424	N	0
CG12877	CG12877		18.037		0	0		GD20265	N	0
CG12880	CG12880		1.5171		0	0		GD1313	N	0	GD1312	N	0
CG12883	CG12883		10.6531		0	0		KK110098	N	0
CG12895	CG12895		68.9984		0	0		GD49606	N	0	GD18093	N	0
CG12909	CG12909		38.2125		0	0		GD32114	N	0	KK104356	N	0
CG1291	CG1291		49.0482		0	1		GD32116	N	1
CG12926	CG12926		0.115055		0	0		GD32121	N	0
CG12929	CG12929		34.8728		0	0		GD4180	N	0	KK110649	N	0
CG12935	CG12935		15.1104		0	0		GD47569	N	0	GD47570	N	0
CG12942	CG12942		11.649		0	0		GD32127	N	0	GD32128	N	0
CG12945	CG12945		31.6324		0	0		KK100936	N	0
CG12947	CG12947		3.53091		0	0		GD20295	N	0	GD20293	N	0
CG12948	CG12948		55.7717		0	0		GD41493	N	0	GD41492	N	0
CG12951	CG12951		3.03626		0	0		GD46921	N	0	GD16569	N	0
CG12971	CG12971		2.63185		0	0		KK101826	N	0	GD31066	N	0
CG12975	CG12975		55.754		0	2		KK101515	N	0	GD18098	N	2
CG1299	CG1299		0.60233		0	0		GD18849	N	0
CG12990	CG12990		0.348762		0	0		KK107287	N	0	GD6160	N	0
CG13001	CG13001		28.6865		0	0		KK100808	N	0	GD42347	N	0
CG13004	CG13004		31.3131		0	0		GD45186	N	0	GD6139	N	0
CG13005	CG13005		8.13679		0	0		GD32132	N	0	GD32132	N	0
CG13012	CG13012		4.94721		0	0		KK105035	N	0
CG13014	CG13014		44.4991		0	0		KK102748	N	0	GD6134	N	0
CG13016	CG13016		22.8593		0	0		GD37428	N	0	GD37429	N	0
CG13018	CG13018		33.9058		0	0		GD33859	N	0	GD33860	N	0
CG13024	CG13024		1.60529		0	0		KK107526	N	0	GD8496	N	0
CG13029	CG13029		2.22013		0	0		GD8503	N	0	GD8502	N	0
CG13038	CG13038		1.79791		0	0		GD22792	N	0	GD22793	N	0
CG13085	CG13085		1.74195		0	0		GD51768	N	0	GD51767	N	0
CG13088	CG13088		9.22239		0	0		GD32143	N	0	GD23084	N	0
CG13089	CG13089		36.2574		0	0		KK105420	N	0
CG1309	CG1309		25.0908		0	0		GD37227	N	0	GD37228	N	0
CG13090	CG13090		16.5396		0	0		GD43558	N	0	KK110326	N	0
CG13096	CG13096		120.616		0	2		KK108860	N	2	GD41499	N	0
CG13097	CG13097		26.5756		0	0		GD38676	N	0	KK110762	N	0
CG1311	CG1311		23.9239		0	0		GD12242	N	0	GD13480	N	0
CG13117	CG13117		3.05261		0	0		GD39751	N	0	GD39750	N	0
CG13123	CG13123		11.6733		0	0		GD18261	N	0	GD18260	N	0
CG13124	CG13124		5.67575		0	0		GD29648	N	0	GD29649	N	0
CG13126	CG13126		20.7469		0	0		KK108021	N	0
CG13142	CG13142		19.5839		0	0		GD24511	N	0	GD24512	N	0
CG13148	CG13148		2.7329		0	0		GD39780	N	0	GD39781	N	0
CG13151	CG13151		9.85985		0	0		GD39782	N	0	GD39783	N	0
CG13154	CG13154		0.905785		0	0		GD13955	N	0
CG1316	CG1316		52.3228		0	0		KK105148	N	0	GD23851	N	0
CG13163	CG13163		11.8798		0	0		GD39785	N	0	KK107373	N	0
CG13175	CG13175		11.9745		0	0		GD24100	N	0	GD24099	N	0
CG13178	CG13178		0.895923		0	0		GD44817	N	0	GD44816	N	0
CG13185	CG13185		6.81846		0	2		GD18782	N	2	KK105625	N	2
CG13189	CG13189		14.5309		0	0		KK105650	N	0
CG1319	CG1319		39.0182		0	0		GD39791	N	0	GD39792	N	0
CG13192	CG13192		26.4741		0	0		GD32157	N	0	KK110748	N	0
CG13197	CG13197		22.519		0	0		GD36423	N	0	GD36422	N	0
CG13202	CG13202		1.02246		0	0		GD28290	N	0	KK103440	N	0
CG13216	CG13216		3.81146		0	0		GD12512	N	0	GD12510	N	0
CG13217	CG13217		0.951333		0	0		GD9965	N	0	KK104194	N	0
CG13218	CG13218		6.75439		0	0		GD7956	N	0	GD7955	N	0
CG13220	CG13220		104.754		0	0		KK108685	N	0
CG13227	CG13227		5.87667		0	0		KK100454	N	0	GD6570	N	0
CG13228	CG13228		0.584085		0	0		GD4573	N	0	GD4574	N	0
CG13229	CG13229		0.650534		0	0		KK100433	N	0
CG13248	CG13248		10.8353		0	0		KK102635	N	0
CG13252	CG13252		75.7826		0	0		KK102110	N	0	GD33301	N	0
CG13255	CG13255		0.272279		0	0		GD9103	N	0	GD9102	N	0
CG13278	CG13278		19.6072		0	0		GD8595	N	0	GD8596	N	0
CG13295	CG13295		16.3518		0	0		GD32171	N	0	KK103375	N	0
CG13298	CG13298		138.18		0	2		GD31777	N	2	KK105704	N	2
CG13314	CG13314		0.179922		0	0		GD47209	N	0	GD47210	N	0
CG13319	CG13319		71.2445		0	0		GD32174	N	0	GD32172	N	0
CG13322	CG13322		21.1492		0	0		GD32178	N	0	GD32179	N	0
CG13333	CG13333		0.966492		0	2		GD19555	N	2
CG13339	CG13339		17.7629		0	0		GD18103	N	0	KK103493	N	0
CG13343	CG13343		39.895		0	0		GD17139	N	0	GD17137	N	0
CG13344	CG13344		6.97814		0	0		GD17142	N	0	GD17141	N	0
CG13349	CG13349		138.424		0	0		GD23873	N	0	GD23874	N	0
CG13358	CG13358		2.69446		0	0		KK105796	N	0
CG13364	CG13364		455.008		0	0		GD28463	N	0	GD48265	N	0
CG13365	CG13365		64.9873		0	0		GD30211	N	0	GD30210	N	0
CG13366	CG13366		21.5848		0	0		GD29606	N	0	KK108092	N	0
CG13367	CG13367		26.5968		0	0		GD17157	N	0	KK106816	N	0
CG13369	CG13369		56.2518		0	0		GD17158	N	0	GD17161	N	0
CG13373	CG13373		29.8364		0	0		GD32185	N	0	GD32184	N	0
CG13377	CG13377		0.792393		0	0		GD40676	N	0	GD40677	N	0
CG13380	CG13380		1.74266		0	0		GD38777	N	0	GD38778	N	0
CG13384	CG13384		11.5352		0	0		GD44246	N	0	GD44245	N	0
CG13390	CG13390		21.7792		0	0		GD17169	N	0	KK108632	N	0
CG13393	CG13393		161.073		0	0		GD33166	N	0	GD33164	N	0
CG13397	CG13397		4.32881		0	0		KK110794	N	0
CG13398	CG13398		2.96865		0	0		GD38669	N	0	GD38668	N	0
CG13409	CG13409		0.445955		0	0		GD47576	N	0	GD8628	N	0
CG13422	CG13422		8.54094		0	0		GD7545	N	0	KK107358	N	0
CG13430	CG13430		8.88194		0	0		GD49662	N	0
CG1344	CG1344		42.2849		0	0		KK108838	N	0
CG13458	CG13458		0.993173		0	0		GD17193	N	0	GD17194	N	0
CG13472	CG13472		18.2375		0	0		GD32193	N	0	GD32194	N	0
CG13482	CG13482		1.63814		0	0		GD32201	N	0
CG13484	CG13484		35.6068		0	0		GD17207	N	0	GD47235	N	0
CG13506	CG13506		118.777		0	0		KK104632	N	0	KK104632	N	0
CG13531	CG13531		4.3218		0	0		GD17230	N	0	KK108283	N	0
CG1354	CG1354		125.389		0	0		GD17235	N	0	KK104415	N	0
CG13551	CG13551		269.79		0	0		KK104540	N	0	GD31786	N	0
CG13563	CG13563		0.516923		0	0		KK110082	N	0	GD17272	N	0
CG13567	CG13567		24.373		0	0		GD43344	N	0	GD43347	N	0
CG13568	CG13568		9.90939		0	0		KK106888	N	0
CG13585	CG13585		42.2784		0	0		GD50392	N	0	GD13323	N	0
CG13599	CG13599		27.2947		0	0		GD18250	N	0
CG1360	CG1360		5.17873		0	0		GD32232	N	0	GD32231	N	0
CG13601	CG13601		34.3264		0	0		GD19953	N	0	KK110752	N	0
CG13602	CG13602		1.14575		0	0		GD32236	N	0	GD32235	N	0
CG13603	CG13603		73.0012		0	0		KK104332	N	0	GD6778	N	0
CG13604	CG13604		5.80448		0	0		GD32239	N	0	GD32240	N	0
CG13605	CG13605		26.3105		0	0		KK105112	N	0
CG13609	CG13609		2.24324		0	0		GD17325	N	0	GD17326	N	0
CG13617	CG13617		0.0754555		0	0		GD32247	N	0	KK100489	N	0
CG13623	CG13623		37.8485		0	0		GD17334	N	0	KK110643	N	0
CG13624	CG13624		13.193		0	0		GD32250	N	0	GD32251	N	0
CG13625	CG13625		12.2288		0	2		KK106752	N	2
CG13630	CG13630		144.467		0	0		KK107078	N	0
CG13650	CG13650		8.47407		0	0		KK104284	N	0	GD33074	N	0
CG13663	CG13663		34.31		0	0		GD6733	N	0	GD6731	N	0
CG13671	CG13671		18.2679		0	0		GD52026	N	0
CG13676	CG13676		0.118605		0	0		GD14063	N	0
CG13689	CG13689		40.4882		0	0		KK102799	N	0	GD22803	N	0
CG13690	CG13690		45.3767		0	0		GD24648	N	0	KK100017	N	0
CG13692	CG13692		29.5353		0	0		GD32059	N	0	GD32060	N	0
CG13698	CG13698		0.90993		0	0		KK105789	N	0	GD6478	N	0
CG1371	CG1371		28.4905		0	0		GD13276	N	0
CG13741	CG13741		1.43941		0	0		GD48370	N	0	GD48371	N	0
CG13742	CG13742		12.445		0	0		GD43315	N	0	GD43316	N	0
CG13749	CG13749		1.3192		0	0		KK105012	N	0	GD29753	N	0
CG13751	CG13751		188.88		0	0		GD22812	N	0
CG13759	CG13759		0.027921		0	0		KK107039	N	0
CG13760	CG13760		8.62609		0	0		GD17698	N	0	KK106483	N	0
CG13766	CG13766		4.708		0	0		KK104766	N	0	GD32065	N	0
CG13771	CG13771		0.66659		0	0		GD31869	N	0	GD31868	N	0
CG13773	CG13773		25.1035		0	2		KK103392	N	2	GD43011	N	2
CG13775	CG13775		4.83389		0	0		GD44814	N	0
CG13779	CG13779		266.532		0	1		GD49152	N	0	GD31787	N	1
CG13784	CG13784		3.98527		0	0		GD8042	N	0	KK110080	N	0
CG13800	CG13800		1.49349		0	0		GD43583	N	0
CG13807	CG13807		54.8259		0	0		GD24791	N	0	GD47438	N	0
CG13810	CG13810		25.6301		0	0		KK109780	N	0
CG13827	CG13827		9.39891		0	0		GD24481	N	0	KK101466	N	0
CG13850	CG13850		25.2739		0	0		GD15233	N	0	GD15234	N	0
CG13865	CG13865		40.0202		0	0		GD17721	N	0	GD17721	N	0
CG13868	CG13868		15.8086		0	0		GD32075	N	0
CG13876	CG13876		11.1955		0	0		GD39818	N	0	GD39817	N	0
CG13887	CG13887		226.225		0	0		GD23208	N	0	GD23207	N	0
CG13890	CG13890		45.5794		0	0		KK108862	N	0	GD24813	N	0
CG13893	CG13893		0.754651		0	0		GD32077	N	0	KK108011	N	0
CG13900	CG13900		109.279		0	0		KK108248	N	0	GD18955	N	0
CG13901	CG13901		35.2426		0	0		GD17736	N	0	KK104567	N	0
CG13907	CG13907		4.82352		0	0		KK107339	N	0
CG13912	CG13912		0.588189		0	0		GD15434	N	0	GD47098	N	0
CG13917	CG13917		11.475		0	0		GD32082	N	0
CG13919	CG13919		17.4348		0	0		GD4087	N	0	GD4086	N	0
CG13920	CG13920		0.218395		0	0		GD46995	N	0	GD46993	N	0
CG13921	CG13921		19.1517		0	0		GD4096	N	0	GD4093	N	0
CG13924	CG13924		0.609807		0	0		GD24815	N	0	GD24814	N	0
CG13926	CG13926		33.2465		0	0		GD15261	N	0	KK110772	N	0
CG13928	CG13928		42.8343		0	0		GD51777	N	0	GD51776	N	0
CG13933	CG13933		14.0722		0	0		KK100947	N	0	GD17754	N	0
CG13937	CG13937		65.8723		0	0		GD3375	N	0	GD3373	N	0
CG13957	CG13957		5.42578		0	0		GD31839	N	0	GD31840	N	0
CG1399	CG1399		7.78155		0	0		GD24826	N	0
CG13993	CG13993		141.966		0	0		GD18210	N	0	KK102712	N	0
CG13994	CG13994		35.2199		0	0		GD31791	N	0	GD48620	N	0
CG14005	CG14005		46.4688		0	0		GD23910	N	0	KK105773	N	0
CG14020	CG14020		0.218068		0	0		GD44221	N	0	GD44222	N	0
CG14024	CG14024		1.50584		0	0		GD51444	N	0	KK100991	N	0
CG14036	CG14036		20.0053		0	0		GD28474	N	0	GD28475	N	0
CG14040	CG14040		8.12279		0	0		GD13399	N	0	KK110668	N	0
CG14042	CG14042		0.0440157		0	0		KK101536	N	0
CG14043	CG14043		28.8446		0	0		GD17351	N	0	KK103620	N	0
CG14050	CG14050		6.47208		0	0		GD17354	N	0	KK106082	N	0
CG14054	CG14054		0.489275		0	0		GD43014	N	0	GD43014	N	0
CG14057	CG14057		73.7477		0	0		GD22718	N	0	GD48963	N	0
CG14072	CG14072		1123.35		0	0		KK101983	N	0
CG14073	CG14073		6.10017		0	0		KK104873	N	0	GD39823	N	0
CG14074	CG14074		3.22534		0	0		GD17373	N	0	GD17374	N	0
CG14079	CG14079		11.1629		0	0		GD14337	N	0
CG14096	CG14096		0		0	0		GD50462	N	0
CG14100	CG14100		17.4013		0	0		GD17378	N	0	GD46738	N	0
CG14102	CG14102		7.10726		0	0		KK101155	N	0	KK109134	N	0
CG14103	CG14103		76.8775		0	0		GD8428	N	0	KK109333	N	0
CG14104	CG14104		26.4993		0	0		GD17383	N	0	GD17384	N	0
CG14117	CG14117		11.7745		0	0		GD52213	N	0	GD52211	N	0
CG14130	CG14130		12.5438		0	0		GD31911	N	0	KK109669	N	0
CG14132	CG14132		1.17112		0	0		GD42352	N	0	GD43493	N	0
CG14135	CG14135		14.3338		0	0		GD30047	N	0	GD30046	N	0
CG1416	CG1416		111.145		0	0		KK103637	N	0	GD41548	N	0
CG14164	CG14164		7.76803		0	0		GD17863	N	0	GD48825	N	0
CG14174	CG14174		7.74531		0	1		GD17416	N	0	GD17418	N	1
CG14177	CG14177		0.693954		0	0		KK102145	N	0	GD39828	N	0
CG1418	CG1418		21.8886		0	0		GD37729	N	0	GD37728	N	0
CG14182	CG14182		18.1156		0	0		GD5370	N	0	GD5371	N	0
CG14183	CG14183		1.95419		0	0		KK101063	N	0	GD17423	N	0
CG14184	CG14184		26.8383		0	0		GD35614	N	0	GD35613	N	0
CG14187	CG14187		1.20596		0	0		GD44840	N	0
CG14191	CG14191		3.10747		0	2		GD37921	N	2	GD49165	N	0
CG14194	CG14194		62.2848		0	0		GD6181	N	0	GD6183	N	0
CG14200	CG14200		11.487		0	0		KK107468	N	0
CG14207	CG14207		68.3609		0	0		GD31802	N	0	GD31800	N	0
CG14210	CG14210		90.3689		0	2		GD49168	N	2	GD31803	N	0
CG14212	CG14212		0.607353		0	0		KK104555	N	0
CG14215	CG14215		20.3404		0	0		KK103547	N	0
CG14216	CG14216		31.1506		0	0		GD18212	N	0	KK104388	N	0
CG14220	CG14220		33.4691		0	0		KK105162	N	0
CG14221	CG14221		1.80997		0	0		GD32106	N	0	KK107841	N	0
CG14222	CG14222		46.6801		0	0		GD18213	N	0	KK109664	N	0
CG14229	CG14229		94.3398		0	0		GD18214	N	0	KK109487	N	0
CG14230	CG14230		23.9437		0	2		GD46903	N	0	GD46902	N	2
CG14231	CG14231		16.3845		0	0		KK100793	N	0
CG14232	CG14232		16.9879		0	0		GD47897	N	0	GD47898	N	0
CG14235	CG14235		376.558		0	0		GD26848	N	0
CG14239	CG14239		22.1867		0	0		GD42523	N	0	GD42521	N	0
CG14252	CG14252		3.28645		0	0		GD39833	N	0	GD39834	N	0
CG14253	CG14253		0.799062		0	0		GD49909	N	0	GD49908	N	0
CG14262	CG14262		0.384999		0	0		GD24856	N	0	GD24855	N	0
CG1427	CG1427		27.405		0	0		GD17457	N	0	GD17456	N	0
CG14270	CG14270		50.8851		0	0		GD17459	N	0	KK107710	N	0
CG14285	CG14285		3.59216		0	0		KK107224	N	0
CG14286	CG14286		37.3775		0	0		GD17463	N	0	KK106881	N	0
CG14290	CG14290		16.1338		0	0		KK103829	N	0	GD15858	N	0
CG14291	CG14291		3.22091		0	0		KK107384	N	0	GD16897	N	0
CG14299	CG14299		18.9941		0	0		GD17469	N	0	GD17471	N	0
CG14303	CG14303		5.26058		0	0		GD17474	N	0
CG14304	CG14304		0.981941		0	0		GD13431	N	0	GD13432	N	0
CG14306	CG14306		3.24972		0	0		KK106368	N	0
CG14314	CG14314		17.469		0	0		GD17483	N	0	GD45416	N	0
CG14321	CG14321		8.54656		0	0		KK106553	N	0	GD29814	N	0
CG14322	CG14322		5.54491		0	0		GD30027	N	0	GD30026	N	0
CG1434	CG1434		18.8427		0	0		GD30996	N	0	GD30994	N	0
CG14341	CG14341		32.7543		0	0		GD18216	N	0	KK107525	N	0
CG14352	CG14352		9.83149		0	0		GD17498	N	0	GD45419	N	0
CG14353	CG14353		27.6056		0	0		GD24860	N	0	KK105833	N	0
CG14367	CG14367		2.00635		0	0		KK100799	N	0
CG1440	CG1440		61.3148		0	0		KK103912	N	0	GD24622	N	0
CG14407	CG14407		124.552		0	0		GD43020	N	0	GD43021	N	0
CG14410	CG14410		0.417855		0	0		GD17574	N	0
CG14411	CG14411		27.5445		0	0		GD17576	N	0	GD17579	N	0
CG14414	CG14414		27.8877		0	0		GD48176	N	0
CG14425	CG14425		44.5845		0	0		GD17584	N	0	GD50786	N	0
CG14434	CG14434		101.539		0	0		GD17594	N	0	GD17595	N	0
CG14435	CG14435		4.83966		0	0		KK108460	N	0	GD17600	N	0
CG14438	CG14438		9.93518		0	2		GD17605	N	2	GD17606	N	0
CG1444	CG1444		86.9618		0	0		KK110678	N	0	GD40949	N	0
CG14440	CG14440		5.74349		0	0		GD48156	N	0	GD23916	N	0
CG14441	CG14441		12.8812		0	0		GD52231	N	0	KK106029	N	0
CG14442	CG14442		25.7049		0	0		GD17613	N	0	KK107485	N	0
CG14446	CG14446		4.74976		0	0		GD10274	N	0
CG14450	CG14450		7.04625		0	0		KK108172	N	0
CG14451	CG14451		3.94348		0	0		GD17629	N	0	GD17631	N	0
CG14463	CG14463		18.5471		0	0		KK102869	N	0	GD44552	N	0
CG14471	CG14471		7.62885		0	0		GD17644	N	0	GD17643	N	0
CG14476	CG14476		140.45		0	0		GD48374	N	0	GD48375	N	0
CG14478	CG14478		35.8348		0	0		KK104085	N	0
CG14480	CG14480		46.7306		0	0		GD32270	N	0	GD46974	N	0
CG14482	CG14482		660.122		0	0		GD33849	N	0	KK105851	N	0
CG14483	CG14483		81.7712		0	0		GD29709	N	0	GD29710	N	0
CG14488	CG14488		2.92762		0	0		GD28495	N	0	GD28496	N	0
CG14507	CG14507		0.171798		0	0		GD35712	N	0	GD35713	N	0
CG14508	CG14508		24.0371		0	0		KK106229	N	0
CG14509	CG14509		1.06094		0	0		GD4434	N	0	GD4435	N	0
CG14511	CG14511		8.20246		0	0		GD4427	N	0	KK107875	N	0
CG14512	CG14512		14.6717		0	0		GD47661	N	0	GD41526	N	0
CG14543	CG14543		35.37		0	0		GD4563	N	0	GD4564	N	0
CG14545	CG14545		150.06		0	0		GD39726	N	0	GD39727	N	0
CG14550	CG14550		44.0155		0	0		GD4369	N	0	GD4371	N	0
CG14561	CG14561		14.0756		0	0		KK102190	N	0
CG14562	CG14562		8.35376		0	0		GD32286	N	0	GD32287	N	0
CG14570	CG14570		0.0341657		0	0		GD15840	N	0
CG1458	CG1458		219		0	0		GD33925	N	0	GD4439	N	0
CG14591	CG14591		1.17437		0	0		GD9944	N	0	GD9945	N	0
CG14614	CG14614		52.3045		0	0		KK107076	N	0
CG14615	CG14615		2.12595		0	0		KK100508	N	0	GD24872	N	0
CG14618	CG14618		24.0988		0	0		GD24879	N	0	GD47451	N	0
CG14619	CG14619		14.162		0	0		GD37930	N	0	GD37929	N	0
CG14621	CG14621		21.1951		0	0		GD8661	N	0	KK106983	N	0
CG1463	CG1463		16.1788		0	0		GD31877	N	0	KK107261	N	0
CG14630	CG14630		8.60772		0	0		GD24894	N	0	GD47293	N	0
CG14636	CG14636		5.89053		0	0		GD49477	N	0	GD15938	N	0
CG14641	CG14641		65.8351		0	0		GD38790	N	0	KK110507	N	0
CG14642	CG14642		1.33058		0	0		GD14047	N	0	KK106001	N	0
CG14645	CG14645		0.63442		0	0		GD28507	N	0	GD28506	N	0
CG14646	CG14646		22.8011		0	0		KK103770	N	0
CG14647	CG14647		54.6007		0	0		GD18297	N	0	KK108602	N	0
CG14650	CG14650		36.4537		0	0		GD45458	N	0	KK107839	N	0
CG14655	CG14655		0.221589		0	0		GD13136	N	0	KK104293	N	0
CG14657	CG14657		31.3784		0	0		GD18252	N	0	KK104769	N	0
CG14667	CG14667		23.4158		0	0		GD24903	N	0	KK107476	N	0
CG14671	CG14671		34.0465		0	0		KK103531	N	0	GD51803	N	0
CG14683	CG14683		58.8128		0	0		GD50205	N	0	GD52664	N	0
CG14684	CG14684		0.0674195		0	0		GD18325	N	0	GD45421	N	0
CG14693	CG14693		0		0	0		KK102180	N	0	GD18332	N	0
CG14695	CG14695		42.4		0	0		KK101114	N	0	GD18335	N	0
CG14696	CG14696		48.9112		0	0		GD38807	N	0	GD38806	N	0
CG14701	CG14701		10.3101		0	0		GD28517	N	0
CG14710	CG14710		9.75478		0	0		GD18341	N	0	GD18343	N	0
CG14712	CG14712		18.7854		0	0		GD18347	N	0
CG14715	CG14715		55.6025		0	0		GD12829	N	0	GD12828	N	0
CG14721	CG14721		28.8401		0	0		GD18354	N	0	GD50259	N	0
CG14722	CG14722		37.3349		0	2		KK105127	N	2	GD23919	N	0
CG14757	CG14757		16.0072		0	0		GD38293	N	0	GD38294	N	0
CG14763	CG14763		0.08185		0	0		GD8737	N	0	GD8271	N	0
CG14764	CG14764		17.0244		0	0		GD4004	N	0	KK104347	N	0
CG14767	CG14767		123.318		0	0		GD50356	N	0	GD50355	N	0
CG14770	CG14770		0.754888		0	0		GD41358	N	0	KK106550	N	0
CG14777	CG14777		23.6103		0	0		GD9737	N	0	GD9737	N	0
CG14778	CG14778		2.38305		0	0		GD44969	N	0	GD44970	N	0
CG14782	CG14782		87.9376		0	0		GD12795	N	0	KK110596	N	0
CG14785	CG14785		4.9498		0	0		KK109723	N	0	GD43594	N	0
CG14786	CG14786		23.9843		0	0		GD42899	N	0
CG14787	CG14787		1.87609		0	0		GD14521	N	0	GD14520	N	0
CG14803	CG14803		12.417		0	0		GD18395	N	0
CG14805	CG14805		50.3379		0	2		GD32325	N	2	GD32327	N	2
CG14806	CG14806		29.1045		0	0		GD45107	N	0	GD45106	N	0
CG14812	CG14812		81.4421		0	0		GD31815	N	0	GD31814	N	0
CG14814	CG14814		15.4896		0	0		KK106454	N	0	GD41553	N	0
CG14815	CG14815		22.0812		0	0		GD42332	N	0	GD43473	N	0
CG14818	CG14818		111.607		0	0		KK101863	N	0	GD40700	N	0
CG14830	CG14830		0.615622		0	0		GD26863	N	0	GD13500	N	0
CG14834	CG14834		1.69442		0	0		GD19744	N	0	GD19743	N	0
CG14837	CG14837		1.70066		0	0		GD18406	N	0	GD18407	N	0
CG14855	CG14855		4.18297		0	0		GD40906	N	0
CG14856	CG14856		5.85217		0	0		KK101004	N	0	GD5875	N	0
CG14860	CG14860		3.09008		0	0		GD38835	N	0	GD38834	N	0
CG14868	CG14868		6.79699		0	0		GD51809	N	0	GD51810	N	0
CG14869	CG14869		4.44404		0	0		GD33346	N	0	GD33347	N	0
CG14879	CG14879		2.58272		0	0		GD46868	N	0	GD23218	N	0
CG14881	CG14881		27.2353		0	0		GD31820	N	0	GD31821	N	0
CG14882	CG14882		12.1392		0	0		GD38838	N	0	GD38839	N	0
CG14883	CG14883		27.6904		0	0		KK100589	N	0	GD8028	N	0
CG14894	CG14894		65.8525		0	0		KK103701	N	0
CG14898	CG14898		37.5483		0	0		GD49177	N	0	GD18229	N	0
CG14903	CG14903		99.7956		0	0		GD40657	N	0	GD49107	N	0
CG14906	CG14906		48.2893		0	0		GD31852	N	0	GD31851	N	0
CG14907	CG14907		48.3072		0	0		GD39854	N	0	GD39851	N	0
CG1492	CG1492		11.0363		0	0		GD8319	N	0	GD8320	N	0
CG14921	CG14921		0.950311		0	0		GD32332	N	0	GD32331	N	0
CG14931	CG14931		1.13686		0	0		GD18472	N	0	KK106070	N	0
CG14932	CG14932		21.2865		0	0		GD47659	N	0	GD18474	N	0
CG14937	CG14937		1.22743		0	0		KK101001	N	0	GD40819	N	0
CG1494	CG1494		37.1814		0	0		GD30320	N	0
CG14945	CG14945		8.81273		0	0		GD13459	N	0	GD13460	N	0
CG14961	CG14961		3.99052		0	0		GD15272	N	0	GD15273	N	0
CG14962	CG14962		8.72711		0	0		GD39855	N	0	GD39856	N	0
CG14963	CG14963		0.255693		0	0		GD19745	N	0	GD48604	N	0
CG14964	CG14964		2.52832		0	0		GD43603	N	0
CG14965	CG14965		13.7841		0	0		GD31847	N	0	GD31848	N	0
CG14966	CG14966		44.4137		0	0		GD43611	N	0	GD47189	N	0
CG14967	CG14967		8.77848		0	0		GD44430	N	0	GD44431	N	0
CG14969	CG14969		71.9381		0	0		GD8913	N	0
CG14971	CG14971		29.4464		0	0		KK108955	N	0	GD39479	N	0
CG14977	CG14977		75.4368		0	0		GD18233	N	0	GD18232	N	0
CG14980	CG14980		22.1365		0	0		KK108314	N	0	GD18479	N	0
CG14982	CG14982		3.95329		0	0		GD32339	N	0	KK108704	N	0
CG14984	CG14984		0.545945		0	0		GD42372	N	0	GD42373	N	0
CG14985	CG14985		13.1736		0	0		KK103368	N	0	GD32342	N	0
CG14989	CG14989		1.51249		0	0		KK104932	N	0	GD15293	N	0
CG14995	CG14995		8.21701		0	0		KK109283	N	0
CG14997	CG14997		21.2426		0	0		GD47016	N	0	GD47017	N	0
CG15011	CG15011		9.45788		0	0		GD51517	N	0	GD51958	N	0
CG15012	CG15012		147.526		0	0		KK110721	N	0	GD9176	N	0
CG15014	CG15014		37.2929		0	0		GD43616	N	0	GD43615	N	0
CG15019	CG15019		138.067		0	0		KK102427	N	0	GD28438	N	0
CG15027	CG15027		30.7638		0	0		GD24627	N	0	KK110436	N	0
CG1503	CG1503		20.7505		0	0		GD32349	N	0	GD32350	N	0
CG15047	CG15047		62.1346		0	0		GD24951	N	0	GD24952	N	0
CG15048	CG15048		1.19338		0	0		GD24955	N	0	KK109933	N	0
CG15073	CG15073		5.79649		0	0		GD17090	N	0	GD17091	N	0
CG15083	CG15083		115.854		0	0		GD47592	N	0	KK102439	N	0
CG15084	CG15084		9.53226		0	0		KK108014	N	0
CG15087	CG15087		27.219		0	0		GD32528	N	0	GD32527	N	0
CG15093	CG15093		22.12		0	0		GD5655	N	0
CG15094	CG15094		14.4779		0	0		GD5002	N	0	KK106207	N	0
CG15098	CG15098		1216.88		0	0		KK104823	N	0
CG15099	CG15099		6.89919		0	0		GD19288	N	0	GD20126	N	0
CG15100	CG15100		39.2271		0	2		GD25191	N	2	GD25193	N	2
CG15107	CG15107		32.6399		0	0		GD19293	N	0	KK106898	N	0
CG15111	CG15111		28.0199		0	0		GD37188	N	0	GD37189	N	0
CG15117	CG15117		1.75322		0	0		GD47527	N	0	GD5015	N	0
CG15118	CG15118		40.4809		0	0		GD16854	N	0
CG1513	CG1513		29.5538		0	0		GD48600	N	0	GD39148	N	0
CG15130	CG15130		12.7992		0	0		KK104528	N	0
CG15141	CG15141		47.2489		0	0		GD19307	N	0	KK108728	N	0
CG15142	CG15142		1.04641		0	0		GD19309	N	0	GD19311	N	0
CG15152	CG15152		0.70714		0	0		GD23260	N	0	GD23259	N	0
CG1516	CG1516		9.47621		0	0		GD41577	N	0	GD41576	N	0
CG15160	CG15160		19.1071		0	2		GD44600	N	2	GD44601	N	0
CG15168	CG15168		96.2654		0	1		GD48614	N	1	GD12248	N	0
CG15173	CG15173		34.3045		0	0		KK105382	N	0
CG1518	CG1518		125.727		0	0		GD48653	N	0	GD12250	N	0
CG15202	CG15202		1.41525		0	0		GD23353	N	0	GD23354	N	0
CG15209	CG15209		4.07435		0	0		GD5534	N	0
CG15219	CG15219		1.08801		0	0		KK103510	N	0	GD43624	N	0
CG15220	CG15220		386.517		0	2		KK101833	N	0	GD15380	N	2
CG1523	CG1523		37.6076		0	0		KK110437	N	0	GD25199	N	0
CG15237	CG15237		44.9348		0	0		GD47255	N	0	GD47254	N	0
CG1529	CG1529		15.3366		0	0		GD32552	N	0	GD47858	N	0
CG15307	CG15307		0.365414		0	0		GD14645	N	0
CG15309	CG15309		6.64254		0	0		GD19388	N	0	GD45446	N	0
CG15312	CG15312		0.845089		0	0		KK101286	N	0
CG15317	CG15317		10.8467		0	0		KK106426	N	0	KK106426	N	0
CG1532	CG1532		53.4973		0	0		GD19398	N	0
CG15323	CG15323		0.56578		0	0		GD35689	N	0	GD35690	N	0
CG15330	CG15330		8.54301		0	0		GD43402	N	0	KK110502	N	0
CG15332	CG15332		4.76546		0	0		GD48185	N	0	GD38887	N	0
CG15333	CG15333		0.775355		0	0		GD19417	N	0	GD20629	N	0
CG15343	CG15343		3.04165		0	0		GD29567	N	0	GD29569	N	0
CG15345	CG15345		5.8449		0	1		GD42278	N	0	GD42279	N	1
CG15347	CG15347		0.902158		0	0		GD32574	N	0	KK107479	N	0
CG15356	CG15356		8.17757		0	0		KK106820	N	0
CG15362	CG15362		7.27758		0	0		KK100806	N	0	GD38282	N	0
CG15365	CG15365		28.8336		0	0		GD47648	N	0	KK103369	N	0
CG15382	CG15382		1.75842		0	0		GD32594	N	0	KK101131	N	0
CG15385	CG15385		0.922351		0	0		GD51859	N	0	GD51441	N	0
CG15386	CG15386		52.9652		0	0		KK102708	N	0
CG15387	CG15387		35.3555		0	0		GD35757	N	0	GD35759	N	0
CG15393	CG15393		1.03321		0	0		GD51840	N	0	GD51841	N	0
CG15399	CG15399		1.46145		0	0		GD19450	N	0	KK101711	N	0
CG15400	CG15400		1.19406		0	0		GD7261	N	0
CG1542	CG1542		98.8668		0	2		GD39977	N	0	GD39976	N	2
CG15432	CG15432		55.2673		0	0		GD19466	N	0	GD49216	N	0
CG15435	CG15435		6.48198		0	0		GD39983	N	0	GD39982	N	0
CG15436	CG15436		6.93019		0	0		GD39986	N	0	GD39987	N	0
CG15438	CG15438		23.5785		0	0		GD7303	N	0	KK110554	N	0
CG15439	CG15439		14.4885		0	0		KK110635	N	0	GD19490	N	0
CG15440	CG15440		54.3157		0	0		GD19494	N	0	KK106754	N	0
CG15443	CG15443		20.6698		0	0		GD40877	N	0
CG15445	CG15445		48.9413		0	0		GD29160	N	0	GD29158	N	0
CG15449	CG15449		0.242286		0	0		KK104073	N	0
CG15456	CG15456		25.8426		0	0		GD23106	N	0	KK102770	N	0
CG15484	CG15484		13.6308		0	0		GD47084	N	0	GD47085	N	0
CG1550	CG1550		49.4528		0	0		GD26129	N	0	GD25121	N	0
CG15514	CG15514		40.249		0	0		GD19147	N	0	KK106704	N	0
CG15522	CG15522		0.733031		0	0		GD1368	N	0	GD1369	N	0
CG15523	CG15523		4.58844		0	0		KK108010	N	0	GD47481	N	0
CG15525	CG15525		46.8554		0	0		GD48658	N	0	GD39993	N	0
CG15528	CG15528		0.205259		0	0		GD14865	N	0	KK105484	N	0
CG1553	CG1553		23.0697		0	0		GD52179	N	0	KK104806	N	0
CG15531	CG15531		2.3938		0	0		GD1397	N	0	GD1396	N	0
CG15535	CG15535		50.0067		0	0		GD26825	N	0	GD26824	N	0
CG15536	CG15536		35.9207		0	0		KK107360	N	0
CG15547	CG15547		7.90487		0	0		KK104520	N	0	GD32621	N	0
CG15561	CG15561		10.6024		0	0		GD41582	N	0	GD41583	N	0
CG15570	CG15570		1.58663		0	0		GD50048	N	0	GD50047	N	0
CG15578	CG15578		0.673972		0	0		KK105846	N	0	GD28088	N	0
CG15579	CG15579		1.52082		0	0		GD43881	N	0	GD43882	N	0
CG15601	CG15601		15.6356		0	0		GD7924	N	0	KK108145	N	0
CG15602	CG15602		12.1409		0	0		GD40001	N	0	GD40000	N	0
CG15609	CG15609		10.1113		0	0		GD43406	N	0	GD43407	N	0
CG15611	CG15611		64.1473		0	0		GD8986	N	0	KK109701	N	0
CG15618	CG15618		8.48546		0	0		GD40006	N	0	KK108285	N	0
CG15625	CG15625		0.271454		0	0		GD29368	N	0
CG15626	CG15626		21.8481		0	0		GD7844	N	0	GD7845	N	0
CG15641	CG15641		0.00256449		0	0		GD49187	N	0	GD16518	N	0
CG15642	CG15642		4.09568		0	0		GD9133	N	0	GD47260	N	0
CG15643	CG15643		3.59455		0	0		KK101989	N	0
CG15653	CG15653		19.2423		0	0		KK103318	N	0	GD8827	N	0
CG15657	CG15657		0.214574		0	0		KK103280	N	0
CG15674	CG15674		0.182856		0	0		GD7990	N	0	GD7991	N	0
CG15706	CG15706		12.0049		0	0		GD4907	N	0	KK108892	N	0
CG15715	CG15715		71.4325		0	0		GD28563	N	0	GD28564	N	0
CG15717	CG15717		50.3737		0	0		KK102398	N	0	GD19573	N	0
CG1572	CG1572		1.15526		0	0		GD23220	N	0	GD23221	N	0
CG15738	CG15738		40.1399		0	0		GD47929	N	0	GD47930	N	0
CG15739	CG15739		8.0792		0	0		GD14891	N	0	GD14890	N	0
CG15743	CG15743		36.0704		0	0		GD42686	N	0	GD42685	N	0
CG15744	CG15744		14.5677		0	0		GD4800	N	0	GD1095	N	0
CG15745	CG15745		12.9206		0	0		KK102730	N	0
CG15747	CG15747		15.3489		0	2		KK106692	N	2
CG1575	CG1575		33.0308		0	2		GD19153	N	2
CG15766	CG15766		23.6		0	0		GD32641	N	0
CG15771	CG15771		7.19163		0	0		GD43689	N	0	KK106331	N	0
CG15772	CG15772		0.157376		0	0		GD46284	N	0	KK102990	N	0
CG1578	CG1578		20.7588		0	0		GD41599	N	0	GD41600	N	0
CG15784	CG15784		1869.23		0	0		GD29599	N	0	GD29598	N	0
CG15814	CG15814		34.694		0	0		GD30430	N	0	GD30429	N	0
CG15817	CG15817		12.1317		0	0		GD41604	N	0	GD41605	N	0
CG15861	CG15861		3.51213		0	0		GD15251	N	0	KK102540	N	0
CG15864	CG15864		4.96183		0	0		KK105061	N	0
CG15877	CG15877		39.2527		0	0		KK101698	N	0	GD40031	N	0
CG15879	CG15879		0.922565		0	0		GD38899	N	0
CG15880	CG15880		4.3481		0	0		GD44515	N	0	GD44514	N	0
CG15881	CG15881		17.678		0	0		KK104436	N	0	GD32390	N	0
CG15892	CG15892		15.804		0	0		GD39678	N	0	GD39678	N	0
CG15896	CG15896		12.2918		0	0		KK106643	N	0
CG15908	CG15908		39.3065		0	0		GD19623	N	0	GD19621	N	0
CG15909	CG15909		0.638971		0	0		GD45304	N	0	KK106157	N	0
CG15912	CG15912		2.52663		0	0		KK100777	N	0	GD32654	N	0
CG15914	CG15914		3.30237		0	0		GD41571	N	0
CG15916	CG15916		16.9718		0	0		GD19627	N	0	KK110658	N	0
CG15917	CG15917		7.02149		0	0		KK108755	N	0	GD15512	N	0
CG15922	CG15922		66.1777		0	0		KK102925	N	0
CG1597	CG1597		29.723		0	0		GD37383	N	0	KK108675	N	0
CG1598	CG1598		66.8686		0	0		GD32391	N	0	KK110555	N	0
CG1599	CG1599		87.6488		0	0		GD13316	N	0	GD13317	N	0
CG1600	CG1600		5.56389		0	0		GD19637	N	0	GD19636	N	0
CG1602	CG1602		6.09531		0	0		GD32658	N	0	GD32659	N	0
CG1603	CG1603		14.6354		0	0		GD19641	N	0	GD19640	N	0
CG1620	CG1620		48.2673		0	0		GD12681	N	0	GD12682	N	0
CG1622	CG1622		52.3021		0	0		GD38915	N	0	KK100715	N	0
CG1628	CG1628		5.43435		0	0		GD19268	N	0	GD19267	N	0
CG1636	CG1636		31.9762		0	0		GD5484	N	0
CG1637	CG1637		48.962		0	0		KK101368	N	0
CG1640	CG1640		34.9012		0	0		GD32681	N	0	GD32680	N	0
CG1646	CG1646		32.3463		0	0		GD32682	N	0	GD32683	N	0
CG1647	CG1647		6.18345		0	0		KK107543	N	0	GD38917	N	0
CG1657	CG1657		12.7146		0	0		KK108453	N	0	GD19649	N	0
CG1662	CG1662		21.1861		0	0		GD50408	N	0	GD12197	N	0
CG1663	CG1663		8.74919		0	0		GD32688	N	0	GD47484	N	0
CG1665	CG1665		39.3511		0	0		GD9958	N	0	KK106465	N	0
CG1667	CG1667		19.0624		0	0		GD4031	N	0
CG16700	CG16700		6.05107		0	0		GD45188	N	0	KK110058	N	0
CG1671	CG1671		37.7986		0	2		GD32697	N	0	GD32698	N	2
CG16710	CG16710		5.67023		0	0		GD32700	N	0	GD32699	N	0
CG16711	CG16711		2.59119		0	0		GD19657	N	0	GD47486	N	0
CG16717	CG16717		28.9408		0	0		GD29199	N	0	KK105831	N	0
CG16718	CG16718		3.9621		0	0		GD37472	N	0	KK108953	N	0
CG16721	CG16721		23.2706		0	0		KK103729	N	0	GD25201	N	0
CG1673	CG1673		41.3334		0	0		GD25204	N	0	GD25205	N	0
CG16734	CG16734		16.0549		0	1		GD16434	N	0	KK106214	N	1
CG1674	CG1674		3.17767		0	0		GD42276	N	0	GD42275	N	0
CG16749	CG16749		18.1285		0	0		GD7554	N	0	GD46389	N	0
CG1675	CG1675		20.49		0	0		GD32712	N	0	GD32711	N	0
CG16753	CG16753		63.9828		0	0		KK108144	N	0
CG1677	CG1677		49.4005		0	2		GD50195	N	2	KK109697	N	0
CG16771	CG16771		8.90424		0	0		GD6386	N	0
CG16787	CG16787		58.7168		0	0		GD48685	N	0	GD19661	N	0
CG16790	CG16790		9.25979		0	0		GD19160	N	0	KK104333	N	0
CG16791	CG16791		18.2502		0	0		GD19161	N	0	GD45436	N	0
CG1681	CG1681		43.5278		0	0		GD43041	N	0	KK110559	N	0
CG16812	CG16812		44.8673		0	0		GD14972	N	0	GD14971	N	0
CG16817	CG16817		852.192		0	0		KK106395	N	0	GD15309	N	0
CG16833	CG16833		13.9644		0	0		GD32742	N	0	GD32741	N	0
CG16863	CG16863		2.94937		0	0		GD20312	N	0	KK110221	N	0
CG16865	CG16865		44.1893		0	0		GD19163	N	0	GD19162	N	0
CG16868	CG16868		16.9509		0	0		GD8209	N	0
CG16888	CG16888		11.8456		0	0		KK101267	N	0	GD32762	N	0
CG16890	CG16890		16.9102		0	0		GD40044	N	0	KK109003	N	0
CG16892	CG16892		46.2373		0	0		KK101415	N	0	GD23844	N	0
CG16896	CG16896		11.7246		0	0		GD20316	N	0	GD20315	N	0
CG16903	CG16903		66.57		0	2		GD37572	N	2	GD37570	N	1
CG16912	CG16912		23.4432		0	0		GD20327	N	0	KK110734	N	0
CG16935	CG16935		63.2621		0	0		KK100741	N	0
CG16936	CG16936		89.3691		0	0		GD47080	N	0	GD47081	N	0
CG16941	CG16941		39.0585		0	2		KK107162	N	1	GD20338	N	2
CG16947	CG16947		18.3282		0	0		KK108103	N	0
CG1695	CG1695		1.17092		0	0		GD20340	N	0	GD48062	N	0
CG16952	CG16952		29.2225		0	0		GD19166	N	0	KK101049	N	0
CG16953	CG16953		29.1054		0	0		GD37371	N	0	GD37370	N	0
CG16972	CG16972		5.98407		0	0		GD32786	N	0	GD32788	N	0
CG16974	CG16974		32.3275		0	0		GD7993	N	0	GD11432	N	0
CG16979	CG16979		38.2722		0	0		GD51593	N	0	GD51594	N	0
CG16985	CG16985		48.8963		0	0		GD32401	N	0	KK107909	N	0
CG16986	CG16986		51.2261		0	0		KK103988	N	0	GD39129	N	0
CG16989	CG16989		41.9817		0	0		GD32802	N	0	GD32801	N	0
CG17002	CG17002		28.5854		0	0		GD39884	N	0	GD39883	N	0
CG17018	CG17018		93.7645		0	0		GD32810	N	0	KK106964	N	0
CG17019	CG17019		14.82		0	0		GD48748	N	0	GD48749	N	0
CG1702	CG1702		168.243		0	0		GD48635	N	0	KK110018	N	0
CG17029	CG17029		3.90938		0	0		GD49565	N	0	GD32822	N	0
CG1703	CG1703		121.833		0	2		KK105998	N	0	GD32826	N	2
CG17059	CG17059		115.819		0	0		KK104972	N	0	GD23535	N	0
CG17065	CG17065		10.0086		0	0		GD32845	N	0	GD32847	N	0
CG17068	CG17068		19.2694		0	0		GD32850	N	0	GD32849	N	0
CG1707	CG1707		219.429		0	0		KK101560	N	0	GD26832	N	0
CG17078	CG17078		32.0429		0	0		GD36465	N	0	GD47777	N	0
CG17082	CG17082		27.9602		0	0		KK104232	N	0
CG17118	CG17118		2.01641		0	0		GD37624	N	0	GD37623	N	0
CG17119	CG17119		1.42013		0	0		GD51127	N	0	KK107195	N	0
CG17121	CG17121		29.3308		0	0		GD49342	N	0	GD49341	N	0
CG17124	CG17124		18.7025		0	0		GD19078	N	0
CG17141	CG17141		27.0024		0	0		GD50242	N	0
CG17159	CG17159		23.0321		0	0		GD20385	N	0
CG17162	CG17162		25.3026		0	0		GD40681	N	0	GD40680	N	0
CG17163	CG17163		9.3956		0	0		GD43106	N	0	GD43107	N	0
CG17168	CG17168		31.5485		0	0		GD41625	N	0
CG1718	CG1718		4.56959		0	0		GD44449	N	0	GD44451	N	0
CG17180	CG17180		6.78023		0	0		GD29141	N	0	KK106101	N	0
CG17184	CG17184		11.1598		0	0		KK103951	N	0	GD20401	N	0
CG17186	CG17186		6.8463		0	0		KK102847	N	0	GD45018	N	0
CG17187	CG17187		34.1498		0	2		KK100297	N	0	GD40051	N	2
CG17202	CG17202		129.204		0	0		GD41628	N	0
CG17209	CG17209		19.095		0	2		GD30512	N	0	KK105368	N	2
CG17219	CG17219		7.90702		0	0		GD41635	N	0	GD41637	N	0
CG17221	CG17221		21.5218		0	0		GD25229	N	0	GD47264	N	0
CG17224	CG17224		55.1614		0	0		GD41177	N	0	GD41175	N	0
CG17230	CG17230		4.71596		0	0		GD20409	N	0	KK106069	N	0
CG17233	CG17233		15.0988		0	0		GD25231	N	0
CG17249	CG17249		7.1319		0	0		GD19170	N	0
CG17258	CG17258		0.903468		0	0		GD25238	N	0	GD25236	N	0
CG17260	CG17260		7.01421		0	0		KK106730	N	0
CG17261	CG17261		0.57562		0	0		KK102549	N	0
CG17264	CG17264		7.32441		0	0		GD20415	N	0	KK106160	N	0
CG17265	CG17265		18.8172		0	0		GD36479	N	0	GD36478	N	0
CG17266	CG17266		52.7011		0	0		GD25243	N	0	GD25244	N	0
CG17267	CG17267		0.473299		0	0		KK101602	N	0
CG17271	CG17271		22.5673		0	0		KK103101	N	0	KK101754	N	0
CG17272	CG17272		36.4814		0	0		KK101784	N	0	GD32874	N	0
CG17273	CG17273		190.79		0	0		GD29519	N	0	GD29520	N	0
CG17278	CG17278		27.4084		0	0		GD44348	N	0	GD44347	N	0
CG17282	CG17282		70.3432		0	0		KK100028	N	0	GD40059	N	0
CG17292	CG17292		10.5643		0	0		GD46538	N	0
CG17294	CG17294		52.1046		0	0		GD39104	N	0	GD39105	N	0
CG17322	CG17322		0.2796		0	0		GD6384	N	0
CG17323	CG17323		20.296		0	0		GD42691	N	0
CG17327	CG17327		238.843		0	0		GD41654	N	0
CG17328	CG17328		5.17856		0	0		GD48767	N	0	KK105540	N	0
CG17329	CG17329		1.03524		0	0		GD19171	N	0
CG17331	CG17331		363.144		0	2		GD19079	N	2	GD19081	N	2
CG17333	CG17333		72.6457		0	0		KK100734	N	0
CG17337	CG17337		25.5167		0	0		KK107347	N	0
CG17343	CG17343		32.4622		0	0		GD28807	N	0	GD28809	N	0
CG17352	CG17352		50.5133		0	0		KK100646	N	0	GD33284	N	0
CG17359	CG17359		15.1906		0	0		GD25256	N	0	KK101928	N	0
CG17360	CG17360		4.17442		0	0		GD40070	N	0	GD40071	N	0
CG17361	CG17361		15.1751		0	0		GD48105	N	0	GD39088	N	0
CG17370	CG17370		28.7299		0	0		GD1439	N	0
[truncated: 11,950 more rows]
