# Supplementary material for: The Genetic Makeup of the Drosophila piRNA Pathway
Source: Mol Cell. 2013 Jun 6;50(5):762–77. doi: 10.1016/j.molcel.2013.04.031 (PMC3679447; doi:10.1016/j.molcel.2013.04.031)
Supplement: Table S2. Results of Somatic Quantitative PCR Tests of Positively Scoring Genes [file mmc3.xlsx]

## Sheet: Table S2
Screen hits
						ZAM		Gypsy		lacZ			staining
symbol	VDRC #		Soma_staining	Soma_morphology		deregulation	StDev	deregulation	StDev	deregulation	StDev		B = strong staining
Acn	102407		B	-		1.35252	0.565842	29.2503	0.214439	6.86107	0.0630718		BI = strong-intermedate staining
armi	103589		B	-		1659.29	0.969864	166.036	0.268194	11.5003	0.380513		I = intermediate staining
armi	16206		B	-		6628.54	0.23029	631.478	0.345964	19.1773	0.017781		IW = intermediate-weak staining
armi	16205		B	-		1522.83	0.24528	634.579	0.231472	42.7944	0.465427		W = weak staining
armi	16205		B	M		0.317103	0.324087	120.872	0.300783	11.6054	0.210582		- = no staining
asf1	23737		B	-		8.51416	0.0736934	25.8462	0.793196	5.03497	0.060383
Atu	106074		B	-		73.0353	0.472129	72.5751	0.132567	23.1365	0.52177		morphology
CG14749	24917		B	-		31.8549	0.0989907	2.73572	0.37431	5.23672	0.451443		M = distorted morphology
CG2183	13761		B	-		22.7369	0.378259	138.822	0.0559605	11.4408	0.177358		- = wt morphology
CG2183	13762		B	-		6.42243	0.206468	29.8173	0.248171	8.20894	0.148169
CG3893	40480		B	-		119.453	0.510436	77.8126	0.257471	18.506	0.699459
CG6479	45648		B	-		3.15373	-	3.5147	0.221752	2.31067	0.425866
CG9754	24168		B	-		36.3521	0.241151	38.1241	0.493515	10.5186	0.439018
CG9754	24167		B	-		186.398	0.378089	26.0981	0.134621	13.4731	0.269731
fs(1)Yb	25437		B	-		793.182	0.0703177	380.028	0.29913	13.3275	0.0361709
fs(1)Yb	25435		B	-		2596.66	0.203636	178.329	0.0803226	12.8349	0.434946
mael	100907		B	-		314.216	0.167712	241.587	0.384013	8.5408	0.261119
Nup54	103724		B	-		821.8	0.0735143	24.2329	0.73965	9.49011	0.212661
Nup58	108016		B	-		1401.77	0.103693	72.65	0.538957	13.3275	0.148764
piwi	101658		B	-		637.854	0.350099	510.993	0.179216	15.0778	0.202289
piwi	22235		B	-		1.01381	0.0508554	6.49033	0.265891	6.21076	0.729528
piwi	22235		B	-		429.307	0.0180484	80.4271	0.106109	13.0231	0.0305469
sbr	103715		B	-		156.411	0.0426685	16.4989	0.671418	5.06461	0.1329
TfIIS	22979		B	-		15.7581	0.403896	29.4949	0.0409018	9.36139	0.395626
vret	34897		B	-		530.633	0.944869	27.5257	1.00566	6.27945	0.510805
zuc	48764		B	-		0.519257	0.349333	151.465	0.0650337	11.0795	0.0047068
Acn	16052		BI	-		3.49523	0.143587	85.3339	0.114127	58.2024	0.361196
Atu	17490		BI	-		35.3599	0.361466	4.14179	2.08406	5.61323	0.218337
Caf1-105	20270		BI	M		35.1304	0.0650722	69.0704	0.156626	15.9633	0.0846219
CG3689	45278		BI	-		24.9248	0.826317	10.7016	1.09292	8.19814	0.18368
CG3689	45281		BI	-		0.349044	0.22213	2.74358	0.00625685	0.907545	0.285174
CG40228	110000		BI	-		1604.8	0.0357422	40.5832	0.196277	6.44466	0.330445
CG9915	103731		BI	-		371.794	0.0414094	6.79321	0.980558	6.11898	0.607162
egg	21173		BI	M		310.577	0.275176	33.2897	0.117392	7.32082	0.226389
egg	101677		BI	M		79.7142	0.451304	44.9875	0.183388	11.7516	0.553784
His2Av	110598		BI	M		79.9384	0.292309	16.6812	0.463286	3.47024	0.264291
Nup54	42154		BI	-		6.139	0.818416	1.51975	0.144343	3.75403	0.0804846
Nup58	40773		BI	-		69.2412	0.0830525	26.4541	0.69417	15.2855	0.0930728
sbr	32690		BI	M		19.0083	0.157559	22.0524	0.489669	6.86125	0.0427574
sbr	46117		BI	M		120.447	0.08654	9.45539	0.488555	5.97577	0.197537
TfIIS	103718		BI	-		454.252	0.0778056	27.8455	0.490863	4.69478	0.0180971
ball	108630		I	-		257.719	0.272295	22.1569	0.339328	2.48951	0.370514
Brd8	52636		I	-		3.36378	0.308231	4.5749	1.02934	0.877472	0.0971345
CG14749	24918		I	M		32.0391	0.126496	5.64595	0.692206	2.76443	0.126245
CG3689	105499		I	-		18.5643	0.21526	4.69505	0.822989	2.24287	0.104217
CG3909	12758		I	-		11.464	1.92335	2.58215	1.8362	0.560277	0.759361
CG3909	12758		I	-		4.13872	0.387807	0.136578	0.211738	0.179098	0.449044
CG7504	108940		I	-		11.7078	0.0905735	5.81988	0.0910645	0.58767	0.298916
CG7950	22635		I	M		15.1235	0.102007	10.135	0.429518	1.70219	0.557551
CG8211	24239		I	M		18.6088	0.0628812	6.5496	0.218932	5.59718	0.269063
CG8569	35962		I	-		9.16477	0.887633	7.24814	0.156998	10.7994	0.697827
CG8949	48307		I	-		6.50002	0.450813	4.6962	0.567156	2.32379	0.0510362
DNApol-epsilon	13647		I	-		1.43444	0.131582	16.5062	0.0432491	4.23065	0.553449
egg	33729		I	M		49.2013	0.332207	35.3258	0.0988428	8.75828	0.0141818
fs(1)Yb	110056		I	-		85.7995	0.231602	159.256	0.0888	9.99454	0.707248
gw	45773		I	-		9.93326	0.134718	7.66198	0.000929582	19.2644	0.30477
His2Av	12768		I	M		15.3727	0.209574	39.4704	0.112099	4.19666	0.0101016
His3.3A	12769		I	-		21.1773	0.07376	5.70561	0.293958	3.26582	0.00102766
HmgD	19026		I	-		0.255598	0.310136	1.37614	0.0855853	1.42226	0.00476841
mago	28132		I	M		189.881	0.054617	17.2565	0.43509	7.59539	0.0652171
MEP-1	24533		I	-		2.78177	0.191726	6.38569	0.145924	6.12607	0.254
mRpL36	38250		I	M		45.8846	0.193665	197.671	0.124851	19.828	0.159008
mRpL36	38250		I	M		2.4052	0.319043	3.83492	0.0787116	5.52618	0.614122
mRpL48	30720		I	-		3.24169	0.312838	0.732493	1.28235	0.197025	0.755744
Nup214	41964		I	M		23.5745	0.0720128	12.0397	0.873095	2.41623	0.438768
Nxt1	103146		I	M		4432.96	0.44042	321.922	0.639998	8.23424	0.375842
Nxt1	44146		I	M		237.452	0.0387297	160.998	0.0550701	5.5906	0.266346
pcm	21677		I	-		4.44799	0.646953	0.78921	0.713621	0.392552	0.240434
RnpS1	51851		I	-		2.61329	0.453807	8.99259	0.872487	15.4314	0.45368
Actr13E	17242		IW	-		11.0679	0.691184	21.5552	0.311864	3.12347	0.195313
Adgf-A	110152		IW	-		4.59532	0.216775	0.816074	0.127034	1.42005	0.412234
CG10320	8837		IW	M		6.61172	0.32043	1.39616	0.176971	1.74021	0.424011
CG14213	32105		IW	-		5.18287	0.0958129	4.62269	0.347978	1.25718	0.1923
CG4294	40502		IW	-		1.63877	0.294387	3.0933	0.0594088	6.61567	0.106218
CG5222	110367		IW	M		26.5143	0.112571	20.5065	0.668361	2.95243	0.107698
CG5491	27434		IW	M		47.8878	0.0379878	20.2103	0.423665	5.47003	0.193896
CG9140	43183		IW	M		12.4631	0.0676478	4.10469	0.400834	1.94012	0.302422
CG9821	110303		IW	-		18.8023	-	1.09288	0.101171	0.846953	0.36641
CycT	37562		IW	M		3.15168	0.00501394	9.08779	0.162501	4.32404	0.394605
Droj2	23638		IW	-		31.1254	0.132129	3.64427	0.47239	1.97179	0.247576
ebi	40862		IW	-		17.9035	0.178585	14.7696	0.391792	3.36871	0.293807
ebi	40863		IW	-		9.32671	0.482921	11.1467	0.439194	1.77632	0.14453
egg	109673		IW	M		44.67	0.337962	5.20774	0.0465933	1.0433	0.664736
Hdac3	107073		IW	-		295.093	0.0289459	17.5701	0.134056	3.04664	0.229857
Hen1	31920		IW	-		0.735872	0.118635	15.513	0.513846	3.31476	0.33985
l(2)35Di	31562		IW	M		10.3347	0.186493	1.77501	0.00184294	1.15722	0.277177
MEP-1	24534		IW	-		1.8395	0.0631014	4.05718	0.0361365	2.79945	0.376485
mRpL11	21481		IW	M		12.8279	0.305851	2.38173	0.298968	2.34966	0.084828
mRpL13	31284		IW	M		1.42906	0.20485	1.82484	0.0195117	2.37696	0.955853
mRpL21	36140		IW	M		24.3208	0.17361	4.89456	0.671904	3.27909	0.312679
mRpL28	41950		IW	M		16.2962	0.0965409	1.53383	0.621159	2.45656	0.120885
mRpL48	51611		IW	-		9.41041	0.400453	1.9556	0.736059	1.5037	0.173836
mRpL48	30719		IW	M		0.967421	0.0553574	5.95427	0.167875	5.58105	0.0318064
mRpL55	37802		IW	M		1.28089	0.206239	3.65975	0.656806	2.87356	0.126075
mRpS18B	45493		IW	M		20.0835	1.06701	0.354119	0.884887	2.16961	0.86551
mRpS18B	45493		IW	M		16.3289	0.194625	3.19215	0.0326918	2.03016	0.206334
mRpS33	23364		IW	M		19.5397	0.720529	3.50549	0.0251432	3.59319	0.0793065
ND75	52049		IW	M		0.963196	0.166998	7.01424	0.23753	4.60376	0.586328
Nup54	42153		IW	-		15.0063	0.677477	15.6671	0.775092	6.78336	0.71072
omd	44696		IW	M		6.9118	0.168603	4.54204	0.162789	2.64379	0.475583
shu	26615		IW	-		3.97795	0.383913	10.3256	0.988928	2.22482	0.286667
Sym	33470		IW	-		1.5215	1.45439	3.34826	1.05428	2.97378	0.884243
Ubqn	47447		IW	-		0.85975	0.438704	27.4168	0.0492303	3.16669	0.0367619
veli	46962		IW	-		4.52939	0.0419089	110.723	0.0910827	15.731	0.426361
wde	23606		IW	M		10.8011	0.0456752	23.6001	0.379673	15.1835	0.628712
YL-1	21903		IW	M		26.5413	0.250047	4.86244	1.19545	3.42621	0.168706
zuc	110430		IW	-		731.874	0.207086	28.1249	0.122456	4.30822	0.517204
Actr13E	108081		W	-		2.23526	0.0103936	2.6908	0.517156	0.633115	1.622
AP-50	27821		W	M		10.7009	0.0972834	10.484	0.252471	2.35533	1.40504
AP-50	27820		W	M		10.0557	-	3.85825	0.55345	2.27227	0.0207752
APC4	38989		W	-		5.07709	0.252693	2.4645	0.594151	0.542154	0.113356
ball	48980		W	-		2.57799	0.336859	21.1508	0.13953	10.0549	0.0931591
Brd8	49990		W	-		7.90876	0.611021	3.68511	0.291849	1.35449	0.14319
Brd8	49989		W	-		1.27939	0.220222	2.26769	0.133741	1.04848	0.944979
Brd8	41530		W	-		1.16425	0.433248	2.41392	0.304056	0.697482	0.0392876
CG10463	31249		W	M		4.44569	-	1.05322	1.0157	1.6299	0.240894
CG11092	16189		W	-		22.0078	0.431153	8.06518	0.472301	1.95538	0.258701
CG14749	106646		W	-		2.08525	0.0950264	2.3173	0.695822	2.75472	0.923916
CG16789	32730		W	-		2.8738	0.153005	0.332406	0.468705	0.249055	1.98264
CG16838	32754		W	-		6.22659	0.140579	1.99723	1.6275	1.6087	0.190973
CG16838	32753		W	-		2.57288	-	0.308336	0.517573	0.195341	0.232813
CG17293	25248		W	-		0.850068	0.194959	13.9397	0.124096	2.32987	0.457262
CG2931	20946		W	-		7.89267	0.135718	2.35601	0.51678	0.79012	0.0797705
CG30015	33663		W	M		36.9605	0.419547	13.3109	0.0279211	4.91771	0.255805
CG4294	40501		W	-		1.35077	0.127856	6.33183	0.028422	13.2398	1.46236
CG4400	21619		W	-		16.3006	0.226731	4.72803	0.220675	2.86427	0.0391648
CG4400	21618		W	-		10.5064	0.409765	13.9328	0.468359	5.86944	0.0441537
CG4400	105494		W	-		10.9401	0.64318	7.41721	0.176542	0.828872	0.000684941
CG4692	13324		W	M		3.14797	0.274229	4.30337	0.136141	4.42289	0.0900252
CG4936	6252		W	M		4.84409	0.11195	19.6964	0.0821293	5.05783	0.0188603
CG5491	103033		W	-		0.491684	0.507491	2.15566	0.182163	0.909868	0.0480726
CG5859	100004		W	M		29.0315	0.0975667	27.1284	0.0393282	3.29309	0.101827
CG5859	45678		W	-		0.891682	0.0227924	12.804	0.0620765	5.83127	0.84333
CG6020	108603		W	M		16.2585	0.0181601	8.28988	1.098	3.1146	0.383642
CG6020	13130		W	M		6.01792	0.157975	11.7533	0.478297	8.43118	0.373166
CG6928	5229		W	-		8.85503	0.577069	4.34018	0.143058	0.650449	0.0494063
CG7172	27898		W	M		11.4806	0.936331	1.43159	0.547423	1.7083	0.0482499
CG7379	27988		W	-		0.740049	0.00815802	5.44038	0.172459	1.75142	0.0492064
CG8211	24237		W	-		18.9081	0.340178	14.0288	1.36355	3.3019	0.415537
CG9140	43184		W	M		14.6046	0.105923	5.62103	0.302977	3.20129	0.260513
crm	100245		W	-		5.43227	-	0.144312	0.361559	0.0973929	0.0572982
ctp	109084		W	M		99.1838	0.335647	1.05357	1.20573	0.318202	0.0464911
ctp	43116		W	M		33.3075	0.107352	0.8245	0.0879231	1.02507	0.776928
Dcp1	31442		W	-		17.9539	0.0445709	15.2986	0.421508	7.24596	0.136322
egg	33730		W	M		89.1464	0.242039	14.4592	0.466031	7.62465	0.923288
FLASH	21902		W	-		3.10059	0.288635	0.672193	0.0984993	0.450696	0.595076
Hdac3	20814		W	M		16.4219	0.441294	19.9878	0.386453	9.08765	0.0486733
Hen1	31921		W	-		508.901	0.0393067	25.5547	0.00859769	2.39505	0.283711
His3.3B	12771		W	M		1.23383	0.356798	16.4163	0.0403514	3.29397	0.892632
Karybeta3	39713		W	-		273.256	0.0857864	29.5181	0.364965	9.28549	0.354309
Karybeta3	105602		W	-		37.8559	0.676871	13.6044	0.155356	4.52282	0.310636
l(1)G0095	18742		W	-		12.2905	0.504052	1.42697	0.821005	2.19063	0.467443
l(3)neo38	35147		W	-		6.34435	0.605199	5.29807	0.395935	2.38586	0.181711
Lrr47	27566		W	M		4.49945	0.216569	1.00753	0.227457	1.32543	0.0533613
mr	2993		W	M		5.85295	0.394372	12.9233	0.424099	6.92927	1.06611
mRpL10	32500		W	-		15.7682	0.261074	17.7057	0.39398	1.52799	0.159242
mRpL13	31285		W	M		20.9113	0.515156	5.62748	0.0802577	0.68852	0.198954
mRpL17	24809		W	M		19.6888	0.0656632	3.07507	0.497032	3.02559	0.143368
mRpL17	24810		W	M		13.6065	0.0740804	1.68873	0.539331	1.8597	0.167652
mRpL2	13828		W	M		13.1396	0.384601	4.77839	0.949735	1.44091	0.226523
mRpL24	36052		W	M		22.3326	0.000979991	8.84219	0.337338	5.51046	0.334657
mRpL28	46374		W	M		7.06131	0.135261	0.980979	0.443241	0.763913	0.41763
mRpL28	41949		W	M		17.4587	0.19366	4.26383	1.09426	1.64224	0.226187
mRpL35	13443		W	M		120.419	0.214447	271.096	0.102088	14.2836	0.174432
mRpL37	46065		W	M		9.24089	0.886141	1.15006	1.11849	1.82122	0.172392
mRpL39	20388		W	M		1.073	0.232929	3.93733	0.0360124	2.47308	0.416786
mRpL43	22138		W	M		1.31266	0.521522	2.03472	0.179162	1.79168	0.19133
mRpL45	40408		W	M		13.6344	0.128313	2.02561	0.138936	0.836865	0.471813
mRpL48	48645		W	M		16.4891	0.594212	1.28743	0.0671646	0.704984	0.0651006
mRpL54	35447		W	M		6.50208	0.515108	7.99621	0.300449	22.2275	0.740105
mRpS10	25967		W	M		1.09051	0.231014	3.58292	0.230837	3.01236	0.402161
mRpS10	25968		W	M		1.9679	0.145081	3.06626	0.748347	2.7234	0.143156
mRpS18A	26319		W	M		0.976008	0.206137	2.87719	0.0170101	2.25664	0.75344
mRpS18A	26320		W	M		1.92246	0.471434	2.09635	0.235172	1.66103	0.870265
mRpS22	17060		W	M		15.2206	0.493733	5.09171	0.353302	1.85654	0.503143
mRpS23	21429		W	M		11.6559	0.410183	2.97807	0.451408	1.54924	0.387019
mRpS25	22740		W	M		18.2048	0.582041	4.99954	1.1516	1.19935	0.11697
mRpS25	22738		W	M		15.8225	0.359983	2.35318	0.130092	1.90171	0.958632
mRpS33	50865		W	M		1.74868	0.682234	4.12813	0.321945	9.27434	1.22037
mRpS33	105182		W	M		11.5056	0.882145	13.8261	0.165847	2.35904	0.230162
mRpS34	32138		W	M		1.27098	0.225781	2.70445	0.0238526	1.43959	0.304937
mRpS34	32139		W	M		1.24361	0.209186	2.42784	0.296537	2.18695	0.148348
mRpS6	38843		W	M		0.884211	0.251864	2.25218	0.578709	11.538	2.67409
mRpS6	38842		W	M		0.858839	0.142235	5.08209	0.289069	2.70697	0.25556
mRpS7	34934		W	M		10.7085	0.0109742	2.34478	0.449517	1.36934	0.514822
mTerf3	26693		W	-		6.6706	0.583061	1.46087	0.233435	2.74709	1.70292
ND23	21749		W	M		5.19943	0.31205	3.63255	0.986913	2.55769	0.349973
ND42	14444		W	M		7.16965	0.286733	4.40336	0.244264	3.30126	0.19939
ND42	14444		W	M		7.79604	0.156562	1.41166	0.199116	1.14584	0.0962245
Nxt1	49604		W	M		1725.17	0.0506566	47.8251	0.343577	4.38314	0.00253456
Nxt1	49602		W	M		217.468	0.0348523	21.5176	0.094335	6.13509	0.17498
pcm	105739		W	-		1.38418	0.0850294	5.42056	0.0233915	2.3561	0.0720643
rap	25550		W	-		18.9193	0.0468997	5.31606	0.25896	1.92229	0.265995
Scox	7861		W	M		11.357	0.28922	1.46605	1.18336	1.32185	0.394669
SelD	35961		W	-		0.979735	0.458806	1.42856	0.0754199	1.72241	0.281939
SelD	35961		W	-		2.65945	0.355275	2.70191	0.260662	2.0591	0.447022
shu	105832		W	-		79.5707	0.0889143	21.1126	0.114588	3.62258	0.138384
spi	3922		W	M		6.43093	0.397687	3.57032	0.306874	2.65536	0.269865
SRPK	103416		W	-		15.9762	0.0934743	28.437	0.112586	10.2877	0.137472
Stat92E	43866		W	M		16.1502	0.304105	0.801183	0.023184	0.245525	0.423557
Su(P)	14269		W	M		19.3823	0.0677229	12.5823	0.365012	0.829707	0.297033
Tim9a	28801		W	M		1.14024	0.884554	5.33497	0.677238	3.15623	0.527111
trpm	30609		W	-		9.75648	0.445815	5.35921	1.2084	2.07554	0.521108
TSG101	23944		W	M		0.382836	0.246803	18.3345	0.115447	2.62129	0.153751
Ubqn	47448		W	M		16.0856	0.208288	103.921	0.631621	7.0828	0.0616782
Ubqn	47449		W	-		5.91543	0.00562419	20.7015	0.0926811	1.41016	0.487295
Ubqn	47450		W	-		7.54539	0.714317	2.73404	1.12803	1.70681	0.727683
Vps36	16847		W	-		2.31756	0.200765	5.11832	0.0976663	2.25603	0.148108		RNA degradation
fs(1)Yb	25437		B	-
Top1	10639		I	M
						ZAM		gypsy		lacZ
Symbol	VDRC #		Soma_staining	Soma_morphology		deregulation	StDev	deregulation	StDev	deregulation	StDev
asf1	23738		-	-		0.502424	0.211307	0.302201	0.365495	0.493917	1.13149
CG18624	33892		-	-		0.728819	0.232262	1.11461	0.02253	0.782736	0.207348
CG6463	34172		-	M		8.98197	0.800397	3.12654	0.759537	1.22705	0.00643147
CG8974	7188		-	-		1.1882	0.23869	1.02177	0.962845	0.686428	0.0384188
dwg	4556		-	-		0.903415	0.0142127	0.384796	0.128024	0.633553	0.173069
Edem2	7696		-	-		0.377435	0.718186	0.317347	0.421081	0.704994	0.262117
gw	45772		-	M		2.41126	0.392776	2.1964	0.938202	4.0268	0.657232
l(1)G0095	18743		-	-		2.45427	0.292937	1.87966	0.137427	2.29847	0.867906
l(3)neo38	46830		-	-		0.879213	0.444424	0.419527	0.426016	0.834079	0.421202
rod	19152		-	-		4.01833	0.442859	2.69607	0.0293295	1.32605	0.824051
arr2	20991		-	-		0.322391	0.0434956	4.00703	0.0903897	1.0812	1.13036
mr	2994		-	-
