# Supplementary material for: The Genetic Makeup of the Drosophila piRNA Pathway
Source: Mol Cell. 2013 Jun 6;50(5):762–77. doi: 10.1016/j.molcel.2013.04.031 (PMC3679447; doi:10.1016/j.molcel.2013.04.031)
Supplement: Table S3. Results of Germline Quantitative PCR Tests of Positively Scoring Genes [file mmc4.xlsx]

## Sheet: Table S3
Screen hits
						HeT-A		Burdock		lacZ		Act5c
Symbol	VDRC #		GL_staining	GL_morphology		deregulation	StDEV	deregulation	StDEV	deregulation	StDEV	deregulation	StDEV		staining
Acn	16052		B	-		108.785	0.0245548	19.3249	0.109647	7.07114	0.0582499	0.848333	0.00700146		B = strong staining
Acn	102407		B	-		212.405	0.000360564	21.2623	0.0621102	12.2534	0.0798877	1.50627	0.00709788		I = intermediate staining
armi	16206		B	-		305.754	0.0953927	52.161	0.0647318	12.2039	0.0315825	1.15333	0.0547889		W = weak staining
asf1	23737		-	-		1.97238	0.0556219	1.84912	0.0155594	1.45203	0.0282669	0.885673	0.0234458		- = no staining
Atu	17490		W	-		0.906973	0.0929844	0.754432	0.00251066	1.52989	0.0891303	0.823796	0.111326
Atu	106074		W	-		0.860653	0.0955373	1.48097	0.0363453	1.79388	0.405142	0.882438	0.0971622		morphology
CG14749	24917		W	-		0.88186	0.0323878	1.39708	0.112656	1.21981	0.316967	0.690622	0.0443675		M = distorted morphology
CG2183	13761		B	-		89.5568	0.0521487	63.7599	0.00834738	5.96016	0.00808632	0.606689	0.0119158		- = wt morphology
CG6479	45648		W	-		1.44356	0.0597677	0.958064	0.0731905	0.765165	0.430863	0.732758	0.0225518
CG9754	24167		B	-		127.436	0.037677	27.8761	0.0131537	5.61885	0.296824	0.641053	0.0447818
fs(1)Yb	25437		-	-		1.37186	0.0523874	1.25355	0.0485308	1.10428	0.175696	0.733435	0.101283
mael	100907		B	-		287.09	0.000125129	60.1732	0.14699	13.9621	0.0628231	1.30122	0.0275931
Nup54	103724		W	-		1.51916	0.380638	1.69492	0.461531	2.03316	0.564741	0.6602	0.435379
Nup54	42154		W	-		6.91698	0.178334	1.4156	0.0810062	1.10791	0.251531	1.26936	0.0167106
Nup58	108016		-	-		0.972874	0.2666	1.26235	0.188017	1.17951	0.452755	0.752893	0.279067
Nup58	40773		-	-		1.06447	0.0637659	1.03479	0.180753	0.774394	0.219273	1.39047	0.101071
piwi	22235		B	-		81.0436	0.455738	46.069	0.703426	6.34245	0.463247	0.611534	0.0915021
piwi	101658		B	-		184.994	0.0484455	110.151	0.0593977	12.4958	0.187031	1.15384	0.0526308
sbr	103715		-	-		0.947358	0.140207	0.731099	0.0122959	0.778658	0.101527	1.026	0.207886
sbr	46117		W	-		0.805256	0.320988	1.99678	0.499686	2.23946	0.155958	0.714291	0.032966
TfIIS	103718		-	-		0.909618	0.458626	1.37314	0.486622	1.09909	0.483395	0.679872	0.225643
TfIIS	22979		W	-		1.20435	0.325011	0.860052	0.0524082	1.67594	0.372326	0.830305	0.291346
tsu	107385		B	-		1.72147	0.255445	4.71776	0.439763	2.43208	0.361961	0.946944	0.142516
vret	34897		B	-		74.3627	0.00546506	23.5716	0.0472159	6.07437	0.176104	0.683788	0.191422
zuc	48764		B	-		217.6	0.185961	103.182	0.0943511	6.64264	0.630531	1.12813	0.0272968
Caf1-105	20270		-	-		1.1819	0.39159	1.93358	0.337602	2.8385	0.0950146	0.734535	0.0774701
CG3689	45278		-	-		0.572396	0.444759	0.759807	0.282481	1.22665	0.594161	0.792758	0.223752
CG3689	45281		W	-		1.04199	0.417351	1.3734	0.0862928	2.38003	0.962977	0.79943	0.0547648
CG9915	103731		W	-		0.687261	0.447349	1.38281	0.373425	1.60356	0.607675	0.773033	0.0460764
egg	21173		I	-		1.06112	0.480661	0.856625	0.524881	3.09351	0.157423	0.813345	0.119782
His2Av	110598		B	-		2.1851	0.0867709	20.4656	0.0301414	7.13122	0.219621	1.30526	0.160879
Patr-1	27376		-	-		0.903958	0.0240885	2.25159	0.0648912	1.0585	0.129968	1.06914	0.0620028
ball	108630		W	-		0.858537	0.298381	1.24582	0.11389	1.31896	0.171655	0.890691	0.436364
Brd8	52636		-	-		1.634	0.243207	0.979444	0.161902	0.845574	0.0949585	1.23373	0.0514702
Brd8	41530		-	-		0.710387	0.138385	0.608461	0.0577197	0.747458	0.261441	1.38666	0.249244
CG7504	108940		I	-		27.7479	0.0169241	2.75599	0.0861806	5.9053	0.783991	0.454293	0.115399
CG7950	22635		-	-		1.49668	0.137195	0.944841	0.0706081	1.97553	0.591948	1.04916	0.185202
CG8211	24237		-	-		0.516855	0.351332	0.857504	0.0554815	0.984236	0.163904	0.573492	0.306044
CG8211	24239		-	-		0.787222	0.297406	0.745692	0.0505091	0.61837	0.256982	0.638062	0.246765
CG8569	35962		-	-		0.705684	0.231618	0.807231	0.27536	1.21291	0.0902127	0.475004	0.221698
CG8949	48307		-	-		1.2125	0.324522	0.79816	0.144325	1.13584	0.670305	0.612327	0.00757825
DNApol-epsilon	13647		W	-		8.12201	0.22609	0.882121	0.498127	2.13968	0.590193	0.793722	0.0949496
gw	45772		I	-		0.934122	0.379478	1.199	0.156562	0.533782	0.374258	1.46349	0.0915471
gw	45773		I	-		1.04017	0.274532	5.56284	0.188966	4.65236	0.062924	0.870588	0.0326808
His3.3A	12769		W	-		0.758893	0.250304	1.58299	0.18368	4.67582	0.432356	0.97748	0.122381
HmgD	19026		-	-		0.627477	0.0722941	0.538595	0.000245408	1.46137	0.0430129	1.55116	0.141305
mago	28132		B	M		6.93696	0.0631724	18.9949	0.00726673	5.82836	0.445804	1.55606	0.00915034
MEP-1	24533		-	-		0.718182	0.18756	1.17511	0.220414	1.94873	0.319304	0.675353	0.245944
mRpL36	38250		-	-		0.556762	0.308491	0.530684	0.111588	0.715613	0.061938	0.93589	0.0994797
mRpL48	30719		-	-		0.737797	0.454961	0.81703	0.35706	0.981338	0.652881	0.661253	0.426522
Nup214	41964		-	-		0.865865	0.524557	1.1048	0.666073	0.953605	0.74265	0.732421	0.0713532
Nxt1	103146		-	M		14.1283	0.230423	10.4279	0.302217	3.22698	0.363294	3.20786	0.342413
Nxt1	44146		W	M		3.64329	0.0686554	9.13928	0.350384	1.9901	0.260829	2.92468	0.0643121
pcm	21677		I	-		2.6976	0.19213	2.08276	0.186524	2.83613	0.347765	1.0884	0.0576255
RnpS1	51851		I	-		24.8786	0.140221	9.44496	0.136473	4.69814	0.0268532	0.722511	0.367533
Top1	10639		-	-		1.11237	0.0529868	1.38209	0.278183	0.679087	0.177078	0.866403	0.289576
Actr13E	108081		W	-		1.15232	0.388643	0.862982	0.165931	1.35189	0.550555	0.7555	0.362744
Actr13E	17242		I	-		1.04654	0.587597	3.19519	0.659318	4.95104	0.357381	0.896458	0.0845513
Adgf-A	110152		-	-		0.633512	0.526742	1.21376	0.302784	0.688917	0.536053	0.827962	0.237077
CG10320	8837		-	-		0.600853	0.30342	0.678629	0.387645	1.02109	0.270972	0.826624	0.262354
CG14213	32105		-	-		1.01873	0.402611	1.09969	0.412624	0.887054	0.581004	0.817778	0.331301
CG4294	40501		W	-		1.32619	0.316129	0.653867	0.247021	1.41399	0.0805722	1.72893	0.154848
CG4294	40502		-	-		1.41437	0.547296	1.40253	0.508275	2.31756	0.449652	0.543583	0.060669
CG5222	110367		-	-		1.21657	0.457228	1.49149	0.310067	1.24927	0.173041	0.893137	0.20105
CG5222	27380		-	-		0.67765	0.224059	1.09008	0.130272	1.01242	0.221584	0.595857	0.0266298
CG5491	27434		-	-		0.99499	0.233218	0.739243	0.278531	1.04628	0.297025	1.58366	0.29924
CG5491	103033		-	-		0.912492	0.229681	1.0291	0.144793	0.608276	0.300497	0.850626	0.128668
CG6020	13131		-	-		0.680555	0.22129	1.33803	0.146591	1.18391	0.280869	0.676482	0.183985
CG9140	43183		-	-		0.878948	0.439399	1.2226	0.727667	0.388783	0.710506	0.842463	0.525045
CG9821	110303		-	-		1.20016	0.381992	0.867636	0.388645	1.14093	0.547533	0.661531	0.589778
CycT	37562		I	-		1.06945	0.179941	0.818534	0.0249707	2.53176	0.315944	1.61483	0.257461
Droj2	23638		B	M		1.48447	1.00068	9.50409	0.727486	1.57397	0.382887	1.59602	0.64407
ebi	40862		-	-		0.789716	0.386457	1.06571	0.35784	0.867435	0.347589	0.649862	0.214997
Hdac3	20814		-	-		0.65546	0.281402	1.37102	0.151089	0.656401	0.469465	0.671847	0.291237
Hen1	31920		-	-		2.74566	0.116431	0.80497	0.0441967	1.24906	0.14248	1.55341	0.25319
l(2)35Di	31562		-	-		0.778928	0.278062	1.0174	0.167227	0.685069	0.642193	0.869754	0.0263158
mRpL11	21481		-	-		0.633187	0.431806	0.750912	0.312841	1.0033	0.358933	0.711853	0.0523896
mRpL13	31284		-	-		0.85938	0.192176	0.77809	0.319752	1.35198	1.51019	0.941037	0.102176
mRpL21	36140		-	-		0.558866	0.223843	0.644211	0.173732	1.4885	0.381479	0.741387	0.237589
mRpL28	41949		-	-		0.920732	0.135497	0.838447	0.0698507	1.01326	0.0905305	1.29825	0.259782
mRpL28	41950		-	-		0.805196	0.391357	0.984113	0.220736	0.787338	0.39866	0.751816	0.277267
mRpS33	105182		-	-		0.694035	0.43417	1.34112	0.483946	1.60537	0.409574	0.763975	0.0109403
ND75	52049		-	-		0.927897	0.451016	0.707829	0.354856	0.979899	0.509691	0.690441	0.0872579
omd	44696		-	-		0.89265	0.1874	1.17447	0.165551	0.690676	0.383475	0.64447	0.0470087
shu	105832		B	-		93.5004	0.144851	104.406	0.440755	6.67761	0.423	0.576044	0.183744
Ubqn	47448		-	-		0.592859	0.318794	0.597298	0.23402	0.958968	0.215147	1.25887	0.177791
veli	46962		-	-		0.717118	0.235702	1.0492	0.493353	0.812428	0.218508	0.523796	0.0863221
wde	23606		I	-		0.904199	0.241981	1.98873	0.127366	0.652865	0.252652	0.845225	0.0111837
YL-1	21903		I	M		1.45477	0.368449	5.12218	0.264894	3.01235	0.32749	0.631168	0.167671
AP-50	27821		-	-		1.22458	0.0349248	1.18249	0.130363	0.576421	0.114168	0.976332	0.143055
APC4	38989		-	-		0.806326	0.287182	0.629396	0.347002	0.872568	0.0193539	0.841631	0.184044
CG10463	31248		-	-		0.971432	0.0715277	0.920138	0.157071	0.921851	0.274397	1.58518	0.268982
CG11092	16189		W	-		2.10043	0.0641084	1.48477	0.205261	3.11976	0.373182	1.11746	0.122191
CG16789	32730		-	-		0.560032	0.299401	0.503801	0.416135	0.777923	0.305178	0.839611	0.00767623
CG16838	32754		-	-		1.50137	0.349847	0.539763	0.459316	1.06617	0.186809	0.789037	0.0814928
CG17293	25248		I	-		10.53	0.163548	3.00724	0.128862	3.67205	0.275665	1.24582	0.0144835
CG2931	20946		-	-		1.75014	0.116405	0.501998	0.458953	0.543679	0.427373	1.00423	0.0608639
CG30015	33663		-	-		0.695972	0.209434	0.616753	0.0972312	0.84095	0.360668	0.881939	0.0244177
CG4400	105494		I	-		1.47773	0.305337	3.34959	0.168458	3.92615	0.497756	1.04578	0.278177
CG4400	21618		-	-		0.638087	0.352459	0.681677	0.509911	0.871939	0.384486	0.824296	0.183302
CG4692	13324		-	-		1.50007	0.525004	0.840795	0.402849	2.40284	0.0197882	1.70317	0.56503
CG4936	6252		B	-		0.359948	0.377664	16.6642	0.490379	7.04135	0.13302	0.700005	0.315415
CG7172	27898		-	-		0.412184	0.278571	0.233207	0.332177	0.623799	0.289414	0.89621	0.508483
Clp	26261		W	-		0.823007	0.353323	1.07999	0.00398817	0.520355	0.39455	0.638558	0.328714
crm	100245		W	-		1.87689	0.288722	1.0391	0.459421	0.676938	0.0379973	1.29078	0.19238
CstF-64	21045		-	-		0.801518	0.129744	0.680571	0.0981483	0.803834	0.561713	0.796103	0.107447
ctp	43116		B	M		2.11479	0.231419	7.25154	0.00690476	3.1219	1.25612	2.33633	0.0742602
Dcp1	31442		-	-		0.724963	0.227138	0.486092	0.505673	0.438967	0.135899	0.921169	0.00635965
His3.3B	12771		W	-		0.794091	0.212038	0.945064	0.223714	1.42641	0.154159	0.878896	0.0175054
Karybeta3	39713		W	-		0.653995	0.343314	1.13992	0.221791	1.40079	0.179495	0.955449	0.089841
l(1)G0095	18742		W	-		1.16254	0.0382908	0.963394	0.125313	1.03621	0.219831	0.905926	0.124997
l(3)neo38	35147		W	-		0.622719	0.105718	0.636411	0.131398	0.517379	0.033941	0.65082	0.377997
Lrr47	27566		-	-		0.711426	0.446436	0.54412	0.528043	0.330857	0.042249	0.594183	0.241673
mr	2993		W	-		0.540952	0.22277	0.592187	0.155529	1.0121	0.284512	1.15457	0.190685
mRpL10	32500		-	-		1.40393	0.274423	1.20219	0.465297	1.17282	0.273277	1.33301	0.0219394
mRpL17	24809		-	-		0.671856	0.39021	0.645179	0.398137	0.8282	0.394645	0.997537	0.416312
mRpL20	23376		-	-		1.25115	0.00667139	6.69319	0.00668946	0.97453	0.0802648	1.29163	0.026017
mRpL35	13443		-	-		0.70892	0.0206513	1.27209	0.886178	0.724186	0.26221	1.07639	0.148976
mRpL37	46065		W	-		0.920144	0.159283	0.666707	0.133233	0.665734	0.09684	1.56873	0.216566
mRpL38	43692		-	-		0.786238	0.108909	0.892995	0.204162	0.773934	0.571944	1.15006	0.0901431
mRpL39	20388		-	-		0.880209	0.00499326	0.768028	0.0420735	0.741954	0.224391	1.2954	0.139044
mRpL43	22138		-	-		1.03765	0.0659826	0.629976	0.0528757	1.21548	0.129272	1.8707	0.200862
mRpL45	40408		W	-		1.04172	0.0207255	0.894652	0.446177	0.448373	0.0306167	1.45722	0.0214058
CG34342	35477		-	-		0.753101	0.0916486	0.786137	0.0473347	1.24286	0.445607	1.07525	0.0638727
mRpS10	25967		-	-		0.719189	0.205023	0.694266	0.0210949	0.859208	0.431829	1.40325	0.148031
mRpS18A	26320		-	-		0.703089	0.00387029	0.927399	0.164066	1.90398	0.484286	1.24517	0.269029
mRpS22	17060		-	-		1.41681	0.259196	2.04707	0.133602	1.07168	0.0970765	1.50677	0.0165579
mRpS23	21429		-	-		0.656618	0.161355	0.691846	0.175485	0.749973	0.170135	1.56445	0.105096
mRpS25	22740		-	-		1.0217	0.0822993	1.0499	0.0327926	0.528594	0.0458785	1.34667	0.207364
mRpS34	32139		-	-		0.790548	0.0572417	0.676237	0.264386	0.541729	0.139508	1.2027	0.0278525
mRpS6	38842		-	-		0.9174	0.140951	0.847281	0.165765	0.713254	0.493921	1.36186	0.297478
mRpS7	34934		-	-		0.952929	0.179674	1.25995	0.164805	1.01654	0.223533	1.39914	0.284407
mTerf3	26693		-	-		0.982495	0.00777564	0.704821	0.057683	0.693278	0.0476415	1.29822	0.14464
ND23	21749		-	-		0.754255	0.109465	0.592777	0.0578718	0.784379	0.383493	1.29984	0.0431963
ND42	14444		-	-		0.829241	0.0137527	0.724529	0.136748	1.12389	0.338919	1.2211	0.0016967
rap	25550		-	-		0.803858	0.0720904	0.709511	0.187515	1.4019	0.670259	1.5733	0.0452243
Scox	7861		-	-		0.900536	0.0176631	1.17493	0.0459686	0.947346	0.147917	1.90589	0.0283023
SelD	35961		-	-		0.72086	0.10864	0.681504	0.232404	0.801362	0.118652	1.09565	0.256015
spi	3922		W	-		0.910901	0.109986	0.589888	0.0725789	0.984043	0.255891	1.51389	0.256004
SRPK	103416		W	-		3.09778	0.151867	1.15737	0.0268784	2.78995	0.237258	1.59651	0.385085
Stat92E	43866		-	-		0.684794	0.0307719	0.62888	0.173498	0.658127	0.0221339	1.23442	0.0433021
Su(P)	14269		-	-		0.918451	0.16484	0.934391	0.0533619	1.01735	0.0888972	1.47089	0.00318634
Tim9a	28801		-	-		0.708461	0.100729	0.75151	0.216594	1.21315	0.392864	1.37341	0.0972311
trpm	30609		-	-		0.821863	0.0801754	0.55053	0.00148948	0.520502	0.151315	1.4924	0.189079
TSG101	23944		-	-		0.796962	0.119148	0.574256	0.243032	0.661273	0.292863	1.25204	0.199655
Vps36	16847		-	-		0.769318	0.0957105	0.5619	0.189564	0.697399	0.560424	1.3419	0.258808		line not available / RNA degradation
Cg9925	29329		W	-		1.22294	0.104912	3.08111	0.171726	3.01836	0.0795676	1.44331	0.108252
CG3893	40480
CG40228	110000
CG3909	12758
mRpL48	30720
pcm	105739
CG6020	13130
Hdac3	107073
mRpL55	37802
mRpS18B	45493
Sym	33470
ana3	32149
CG5859	100004
CG6928	5229
CG7379	27988
CG9248	109798
FLASH	21902
l(1)G0095	18743
mRpL2	13828
mRpL24	36052
mRpL24	36050
known pathway members
						HeT-A		Burdock		lacZ		Act5c
cuff	100835		B	-		181.95	0.0344943	134.976	0.0334591	10.758	0.381224	1.10162	0.285796
Csul	34290		I	-		1.56371	0.056532	4.25394	0.000480917	1.69634	0.0731256	1.55834	0.185405
squ	101017		B	-		45.8653	0.364607	55.3253	0.262482	10.3394	0.297754	1.14556	0.322059
tud	105108		W	-		33.7485	0.179285	2.19479	-	1.11878	0.279677	1.39876	0.362255
val	108723		B	-		2.4023	0.219241	12.0568	0.0710439	4.12063	0.19031	1.19628	0.0279064
spn-E	21376		B	-		326.299	0.0310308	138.047	0.133002	10.2433	0.494614	1.12134	0.232037
tej	24180		B	-		175.941	0.177926	57.5134	0.14794	11.6778	0.169101	1.29082	0.0751825
Aub	30125		B	-		166.51	0.127269	95.4426	0.0378138	7.66579	0.143548	0.792227	0.260624
SoYb	100190		-	-		1.57827	0.0817548	1.24912	0.23625	0.475429	0.0999784	1.33292	0.00205769
BoYb	109331		B	-		14.6746	0.0448382	11.7862	0.0246495	6.77923	0.222759	1.20248	0.231942
CG14306	106368		I	-		182.083	0.118518	73.0719	-	9.326	0.144078	1.05218	0.195912
SoYb	sh CG31755		-	-		0.901526	0.292195	1.67293	0.127847	0.289676	0.0249197	1.32974	0.0158409
BoYb	shmiR CG11133		B	-		11.4427	0.162952	11.4198	0.00996	7.68246	0.206247	1.13961	0.0724917
SoYb + BoYb	shmiR CG31755 + shmiR CG11133		B	-		91.9219	0.238025	81.4203	0.232457	8.14412	0.0959954	0.839704	0.131054
Ago3	shmiR Ago3		B	-		14.9471	0.0541218	64.5901	0.0849789	9.54677	0.00849239	0.887361	0.00860123
vas	103427
krimp	shmiR krimp
negative controls
						HeT-A		Burdock		lacZ		Act5c
w	w- flies		-	-		0.959822	0.133111	1.12378	0.128557	1.22222	0.215304	1.065	0.0525658
w	w- flies		-	-		0.968891	0.0815585	1.10277	0.00553652	0.641053	0.361317	0.848582	0.21999
w	w- flies		-	-		1.03456	0.173008	1.15891	0.125826	0.743909	0.00659064	1.17051	0.129129
arr2	20991		W	-		1.11877	0.00378077	0.930337	0.079861	0.998004	0.1193	0.887664	0.127775
arr2	20991		-	-		0.872686	0.0546105	0.978964	0.075204	1.74983	0.113442	0.965005	0.145822
arr2	20991		-	-		1.06459	0.0105468	0.764495	0.0213779	0.982445	0.254549	1.10359	0.167798
